# Supplementary material for: Promoting health and social equity through family navigation to prevention and early intervention services: a proof of concept study
Source: BMC Public Health. 2022 Oct 27;22:1972. doi: 10.1186/s12889-022-14320-4 (PMC9610316; doi:10.1186/s12889-022-14320-4)
Supplement: Supplementary file 1 — Supplementary Material 1 [file 12889_2022_14320_MOESM1_ESM.xlsx]

## Sheet: Dataset 1
pci	intake2	intake3	ParticipantRace	intake4	ParticipantGender	intake6	intake7	ChildGender	intake8	ChildRace	ChildrenInHome	OthersInHome	HouseholdToatal	COMMUNITYTOTAL	PRIMARYREASON	ReligiousAffiliation	TribalImmigrationHx	psi1	psi2	psi3	psi4	psi5	psi6	psi7	psi8	psi9	psi10	psi11	psi12	psi13	psi14	psi15	psi16	psi17	psi18	psi19	psi20	psi21	psi22	psi23	psi24	psi25	psi26	psi27	psi28	psi29	psi30	psi31	psi32
100	45	Caucasian	1	Female	1	17	Female	1	Black	2	1	0	2	1		1	0	4	4	4	4	4	4	4	4	4	4	2	4	4	4	4	4	#NULL!	1	1	4	4	1	4	4	4	3	4	4	1	4	4	5
101	45	White	1	female	1	16	Female	1	White	1	2	3	5	0	Medical	1	0	4	4	2	4	4	4	3	4	4	4	4	3	4	3	4	4	4	4	4	4	3	2	4	4	4	4	4	4	4	4	4	3
102	49	Caucasian	1	Female	1	17	Male	2	Cacausian	1	1	3	5	0	Education,Mental Health	0	0	0	1	1	1	1	3	0	0	1	3	3	1	2	1	3	1	1	4	3	1	1	3	3	1	3	3	1	3	0	2	1	1
103	31	Somali	6	Female	1	1	female	1	bi-racial, Somali and white(Dad)	5	1	0	2	3	Medical issues,Parenting Issues	1	1	3	1	1	3	3	3	1	3	3	3	1	3	4	0	4	4	3	3	4	4	3	1	4	3	3	3	3	3	3	4	1	3
104	26	Black	2	Female	1	6	Male	2	Black	2	1	0	2	0	Lack of support,Education	1	0	3	3	4	3	3	4	3	3	3	3	2	3	4	3	4	3	3	4	4	3	2	1	4	4	4	4	4	3	1	4	4	3
105	47	Caucasian	1	Female	1	16	female	1	Caucasian	1	4	4	6	3	Mental Health,Sibling Concerns,Parent and Child Relationship	1	0	3	1	4	4	4	4	4	4	4	4	4	4	4	4	4	4	4	1	4	2	0	2	0	4	4	0	4	0	0	4	0	1
106	22	Black	2	Female	1	0	male	2	Black	2	1	0	2	0	Domestic Violence,Housing	0	0	1	0	3	3	4	3	3	3	3	2	1	1	#NULL!	3	3	4	3	3	3	3	2	1	4	#NULL!	3	3	3	3	1	3	1	#NULL!
107	36	White	1	Female	1	5	Male	2	White	1	2	2	4	1	Mental Health,Peer Issues,Social Skills	1	0	1	0	3	3	3	3	3	1	3	3	1	3	3	1	3	4	0	3	3	3	0	1	3	1	3	2	0	0	0	3	0	2
108	59	Black	2	Female	1	17	Female	1	Black	2	1	1	3	0	Family Relationships,Transportation	0	0	1	2	4	1	2	3	3	3	3	4	0	1	3	4	1	3	0	3	#NULL!	3	3	3	3	1	3	3	2	3	3	3	4	3
109	36	White	1	Female	1	15	Male	2	Hispanic	3	4	4	6	1	Child Behavior,Education,Financial Constraints	1	0	2	3	1	3	1	0	1	3	0	1	0	0	3	0	3	1	0	3	4	4	4	2	2	0	4	1	0	4	0	3	4	1
110	34	White	1	Female	1	1	Female	1	Mixed (White and Black)	5	4	4	6	2	Financial Constraints,Lack of resources,New Child	1	0	3	3	3	3	3	3	3	3	3	3	3	3	3	3	3	3	3	3	3	3	3	2	3	3	3	3	3	3	3	3	3	5
111	39	White	1	Female	1	14	Female	1	White	1	1	2	4	2	Lack of Services,Medical,Financial Issues,Housing	0	0	4	1	4	4	1	3	3	3	3	2	1	3	3	3	3	1	1	3	3	3	1	2	4	1	4	1	1	1	1	4	1	3
112	33	African American	2	Female	1	1	Female	1	African American	2	3	3	5	0	Child Development	1	0	3	0	4	4	4	2	1	4	4	2	4	4	4	4	4	4	4	4	4	4	4	1	4	4	4	4	4	4	4	4	4	2
113	54	White	1	Famale	1	5	Male	2	Mixed (Black and White)	5	1	0	2	3	Parenting Issues,Adult Child Parent Relationship	1	0	4	4	4	3	3	3	3	3	3	3	3	1	4	4	3	3	3	3	4	4	1	3	4	3	1	3	3	4	1	4	3	3
114	35	African American	2	Female	1	15	Female	1	African American	1	1	0	2	0	Homelessness	0	0	0	2	1	3	4	0	0	3	0	3	2	0	0	2	3	1	0	3	3	3	3	2	0	2	3	3	0	3	0	3	4	5
115	44	Mixed race	5	Female	1	12	Female	1		#NULL!	2	1	3	3		1	0	1	0	4	1	0	4	0	2	1	0	0	0	4	1	0	1	0	2	4	4	4	2	4	1	1	0	1	3	0	4	0	2
116	26	Black	2	Female	1	5	female	1	Black	2	2	2	4	2		0	0	1	0	1	0	0	0	1	3	0	1	1	1	1	0	3	1	3	1	3	3	3	1	3	0	1	3	3	1	0	3	1	2
117	30	Black	2	Female	1	13	Female	1	White & black	5	3	2	4	1	Mental Health,Government Documents	0	0	1	1	2	3	3	1	1	1	1	3	1	1	3	1	3	3	1	3	3	1	1	3	3	3	1	3	1	0	1	3	0	3
118	39	African American	2	Female	1	17	Female	1	African American	2	2	1	3	0	Mental Health,Housing,Food Insecurity	0	0	0	0	1	1	1	0	1	2	1	0	0	0	4	3	3	3	1	3	1	3	3	4	3	4	1	0	1	1	1	3	1	3
120	29	African American	2	Female	1	6	Female	1	African American	2	2	1	3	1	Grief,Food Insecurity,Child Support	1	0	1	1	3	3	3	3	1	0	3	4	3	3	4	3	3	3	0	0	1	1	1	2	4	4	0	1	3	0	0	1	1	1
121	46	White	1	Female	1	14	female	1	bi-racial	5	2	1	3	0	Medical Insurance	0	0	1	3	2	3	3	4	3	3	3	3	3	3	3	3	3	3	3	2	3	3	3	1	4	1	4	3	4	4	0	4	3	4
122	52	Caucasian	1	Female	1	13	male	2	mixed	5	1	0	2	1	Job Loss	1	0	2	2	3	3	3	2	1	3	1	3	3	1	3	1	3	3	3	4	3	4	3	2	4	3	4	4	3	2	3	4	3	3
123	40	White	1	Female	1	5	Female	1	White	1	1	0	2	2	Medical,Dental,Transportation,Mental Health	0	#NULL!	3	3	1	1	1	3	1	1	1	3	1	1	3	3	3	3	3	3	3	3	3	2	3	1	3	3	3	3	1	3	1	3
125	39	White	1	Male	2	6	Female	1	White	1	3	3	5	0	Mental Health,Lack of Support	1	0	1	2	3	3	3	3	2	3	3	4	3	3	3	0	3	1	1	3	4	2	2	4	1	3	3	2	1	1	1	4	3	2
126	34	Pacific Islander	4	Female	1	14	female	1	Pacific Islander	4	3	2	4	0	Job,Diapers,Food Insecurity	1	0	1	3	4	4	4	1	1	4	4	4	2	4	4	4	4	4	4	4	4	4	4	1	4	4	4	4	4	4	4	4	4	5
127	35	African American	2	Female	1	9	Male	2	African-American	2	3	2	4	2	Child Behavior,Mental Health	1	#NULL!	3	0	1	0	3	4	0	4	0	3	3	2	4	4	4	1	0	0	4	0	0	2	4	1	1	4	1	0	1	4	4	3
129	20	African American	2	Female	1	3	Male	2	African American	2	1	0	2	3	Insurance,Medical,Housing,Transportation,Case Management	1	0	2	1	1	1	1	3	1	1	2	1	1	2	3	3	3	3	0	1	3	1	1	3	1	1	1	1	#NULL!	1	0	3	0	2
130	52	Black	2	Female	1	12	female	1	black	2	1	0	2	0	Hearing Aids,Insurance,Food Insecurity,Financial Constraints	1	0	4	4	4	4	4	1	1	4	4	4	4	3	4	4	4	4	4	4	4	4	4	1	4	4	4	4	4	4	4	4	4	5
131	41	mixed	5	female	1	17	male	2	white	1	2	2	4	0	Housing,Homelessness,Insurance	0	0	1	2	4	4	4	3	1	3	#NULL!	3	3	3	4	4	4	4	3	1	4	4	4	4	4	4	4	4	4	4	4	3	4	4
119	42	Hispanic	3	Female	1	7	male	2	Hispanic	3	2	2	4	2	Financial Constraints,Mental Health	1	0	4	1	4	4	1	0	3	4	1	4	0	0	4	4	4	4	0	4	4	4	4	1	4	4	1	4	1	4	0	4	2	3
124	58	White	1	Female	1	16	Female	1	native black white	5	1	3	5	0	Housing,Criminal History,Financial Constraints,Truancy	1	0	2	0	2	3	3	4	1	1	1	4	1	1	3	1	3	1	0	1	3	1	0	3	3	3	1	1	1	1	1	3	1	3
128	47	Black	2	Female	1	8	Male	2	Black	2	2	1	3	3	Insurance,Housing	0	#NULL!	#NULL!	#NULL!	#NULL!	#NULL!	#NULL!	#NULL!	#NULL!	#NULL!	#NULL!	#NULL!	#NULL!	#NULL!	#NULL!	#NULL!	#NULL!	#NULL!	#NULL!	#NULL!	#NULL!	#NULL!	#NULL!	#NULL!	#NULL!	#NULL!	#NULL!	#NULL!	#NULL!	#NULL!	#NULL!	#NULL!	#NULL!	#NULL!
[truncated: 217 more columns]
