# Supplementary material for: Promoting health and social equity through family navigation to prevention and early intervention services: a proof of concept study
Source: BMC Public Health. 2022 Oct 27;22:1972. doi: 10.1186/s12889-022-14320-4 (PMC9610316; doi:10.1186/s12889-022-14320-4)
Supplement: Supplementary file 3 — Supplementary Material 3 [file 12889_2022_14320_MOESM3_ESM.xlsx]

## Sheet: Sheet1
Source	Screened	Enrolled	Not Eligible				Source	Screened	Enrolled	Not Eligible
Intermediate District 287	3	3	0				Intermediate District 287	4	3	1
Intermediate District 287	1	0	1				Facebook	37	23	14
Facebook	7	4	3				Head Start	1	1	0
Facebook	6	5	1				Minnesota Public Radio	2	1	1
Facebook	4	0	4				Sherburne County	4	4	0
Facebook	5	3	2				Total	48	32	16
Facebook	9	7	2
Facebook	6	4	2
Head Start	1	1	0
Minnesota Public Radio	2	1	1
Sherburne County	3	3	0
Sherburne County	1	1	0
Total	48	32	16

## Sheet: Sheet2
Date	Source	Reach	Type	Inqiries	Screened	Consent	Not Enrolled	Reason
2020-02-01	287	200	Email	5	5	3	2	No follow through
2020-09-01	287	200	Email	1	1	0	1	Not eligible
2020-09-01	Sherburne	150	Mailer	3	3	3	0
2020-09-01	Facebook	1025	Advertisement	9	7	4	3	Not eligible
2020-09-01	Craigslist	Unknown	Advertisement	0	0	0	0
2020-11-01	Sherburne	300	Mailer	1	1	1	0
2020-11-01	Facebook	2163	Advertisement	16	6	5	1
2020-12-01	Facebook	2167	Advertisement	29	4	0	4	Not eligible
2020-12-01	Facebook	2833	Advertisement	16	9	7	2	Not eligible
2020-12-01	Facebook	3754	Advertisement	21	6	4	2	Not eligible
2021-01-21	Head Start	20	Email	1	1	1	0
2021-01-21	MPR	12 day radio campaign (radio and streaming segments)	Advertisement	2	2	1	1	Not eligible
2021-02-01	Facebook	1814	Advertisement	5	5	3	2	Not eligible
Total		14626 + MPR & Craigslist		109	50	32	18
