# Supplementary material for: Promoting health and social equity through family navigation to prevention and early intervention services: a proof of concept study
Source: BMC Public Health. 2022 Oct 27;22:1972. doi: 10.1186/s12889-022-14320-4 (PMC9610316; doi:10.1186/s12889-022-14320-4)
Supplement: Supplementary file 4 — Supplementary Material 4 [file 12889_2022_14320_MOESM4_ESM.xlsx]

## Sheet: Dataset 2
Date	Timemin	Task	Category	Navigator	pci
2021-03-04	15	follow up related for 119 check in documentation	Administrative Activities	T	119
2020-09-14	120	Created file for meeting notes & updated with notes from last meetings; reread scripts aloud; prepped manual for working with participants	Administrative Activities	C	104
2020-09-22	60	Looking over materials, checking logins work for initial interview	Administrative Activities	O	103
2020-09-22	30	Created file in Box and RedCap for 104	Administrative Activities	C	104
2020-09-29	90	Preparing for following day, checking resources, forms, review manual	Administrative Activities	O	106
2020-10-01	30	scheduling	Administrative Activities	T	105
2020-10-15	60	reminder texts, reviewing plan, reviewing and organizing resources	Administrative Activities	O	103
2020-10-18	30	follow up tasks, emails, update logs, etc	Administrative Activities	O	#NULL!
2020-10-19	45	reviewed redcap and ringcentral	Administrative Activities	T	#NULL!
2020-10-20	15	checked for replies	Administrative Activities	T	#NULL!
2020-10-21	30	reviewed screening, redcap, ringcentral	Administrative Activities	T	#NULL!
2020-10-23	15	update review redcap	Administrative Activities	T	#NULL!
2020-10-23	15	paradata	Administrative Activities	T	#NULL!
2020-10-26	5	Created file for 109 on Box & RedCap	Administrative Activities	C	109
2020-10-26	60	Reviewing protocol, screening info, phone call with courtney, attempted contact for potential participant	Administrative Activities	O	#NULL!
2020-10-27	15	Check email, messages, Email with potential participant	Administrative Activities	O	#NULL!
2020-10-30	60	searching, paradata sheet	Administrative Activities	O	#NULL!
2020-11-02	10	Created file for 110 in box and redcap, filled out contact information in redcap, set up & confirmed initial interview	Administrative Activities	C	110
2020-11-05	5	Created file for 111 in box and redcap, filled out contact information in redcap, waiting to set up initial interview	Administrative Activities	C	111
2020-11-05	105	Re-do redcap data organization	Administrative Activities	O	#NULL!
2020-11-06	60	documentation, research, double checking data, meeting prep	Administrative Activities	O	#NULL!
2020-11-09	30	reviewing calendar for week and scheduling resource research	Administrative Activities	T	#NULL!
2020-11-10	15	paradata	Administrative Activities	T	#NULL!
2020-11-13	60	documentation, update contact forms,	Administrative Activities	O	#NULL!
2020-11-20	30	paradata	Administrative Activities	T	#NULL!
2020-11-24	30	Reviewing check in plans for week, task list, checking phone and emails	Administrative Activities	O	#NULL!
2020-12-09	60	follow ups documentation	Administrative Activities	O	#NULL!
2020-12-11	60	resource searching, documentation, correspondence	Administrative Activities	O	#NULL!
2020-12-18	15	paradata	Administrative Activities	T	#NULL!
2020-12-28	5	Created file for 114	Administrative Activities	C	114
2020-12-28	5	Created file for 115	Administrative Activities	C	115
2020-12-29	60	documentation, updating contact info and redcap for missed check ins	Administrative Activities	O	#NULL!
2020-12-31	5	Create file for 117	Administrative Activities	C	117
2020-12-31	30	paradata	Administrative Activities	T	#NULL!
2021-01-02	40	texting, google drive, re-enter paradata report	Administrative Activities	T	#NULL!
2021-01-04	30	documentation for 116 interview	Administrative Activities	O	116
2021-01-04	15	Recode caseload system in RedCap for each navigator	Administrative Activities	C	107
2021-01-07	30	paradata	Administrative Activities	T	#NULL!
2021-01-08	10	paradata	Administrative Activities	T	#NULL!
2021-01-08	90	organization tasks, resource followup and checking	Administrative Activities	O	#NULL!
2021-01-15	60	attempt to organize time/documentation	Administrative Activities	O	#NULL!
2021-01-16	45	review paradata analysis and report rubric	Administrative Activities	T	#NULL!
2021-01-17	90	paradata analysis and report rough draft	Administrative Activities	T	#NULL!
2021-01-18	45	updating time sheet, organizing by client what i could	Administrative Activities	O	#NULL!
2021-01-18	30	create list for week, organize planned calls	Administrative Activities	O	#NULL!
2021-01-20	15	create 125, enter into redcap, put folder in drive	Administrative Activities	O	125
2021-01-22	60	organize data, update contact forms, plan for next week	Administrative Activities	O	#NULL!
2021-01-22	30	paradata	Administrative Activities	T	#NULL!
2021-01-22	30	Miscellaneous	Administrative Activities	O	#NULL!
2021-01-23	10	paradata 124	Administrative Activities	T	124
2021-01-27	15	document check in 115	Administrative Activities	O	115
2021-01-27	15	attempts to schedule/texts/update plan for week	Administrative Activities	O	#NULL!
2021-02-08	5	BOX 126	Administrative Activities	T	126
2021-02-08	5	BOX 127	Administrative Activities	T	127
2021-02-11	60	updating forms, organization, mis documentation	Administrative Activities	O	#NULL!
2021-02-14	30	paradata for the week	Administrative Activities	T	#NULL!
2021-02-18	15	review and coordination of appts for the week	Administrative Activities	T	#NULL!
2021-02-22	30	updating Box 126 and related	Administrative Activities	T	126
2021-02-26	90	Organization, planning, reviewing cases	Administrative Activities	O	#NULL!
2021-02-26	15	review redcap and participant appts; currently 5 active participants and 6th participant, 124 not responding	Administrative Activities	T	#NULL!
2021-02-26	30	wrap up misc tasks, plan for next week	Administrative Activities	O	#NULL!
2021-02-28	5	communicate 124 no show to team (4th no show), will d/c from study	Administrative Activities	T	124
2021-03-01	30	organization, task scheduling, double check documentation	Administrative Activities	O	#NULL!
2021-03-02	5	reviewed redcap 119	Administrative Activities	T	119
2021-03-04	15	checking mail, scheduling texts	Administrative Activities	O	#NULL!
2021-03-05	10	130 update RedCap	Administrative Activities	T	130
2021-03-05	10	review RedCap for all participants	Administrative Activities	T	#NULL!
2021-03-08	15	scheduling texts, plan calls for week	Administrative Activities	O	#NULL!
2021-03-12	30	updating met goals	Administrative Activities	O	#NULL!
2021-03-17	15	131 redcap review, Box	Administrative Activities	T	131
2021-03-18	15	Attempt to check in with 120	Administrative Activities	O	120
2021-03-18	60	paradata review	Administrative Activities	T	#NULL!
2021-03-19	45	updating closed client goals	Administrative Activities	O	#NULL!
2021-03-25	15	scheduling planning	Administrative Activities	O	#NULL!
2021-03-26	30	self audit for completed documentation and updated contact forms	Administrative Activities	O	#NULL!
2021-03-31	30	paradata added	Administrative Activities	T	#NULL!
2021-04-08	15	coding entries for 121 in prep for discharge summary	Administrative Activities	T	121
2021-04-09	90	data cleaning, reviewing charts	Administrative Activities	O	#NULL!
2021-04-22	60	clean up some data	Administrative Activities	O	#NULL!
2021-04-23	60	data clean up, upload notes	Administrative Activities	O	#NULL!
2021-04-28	20	paradata	Administrative Activities	T	#NULL!
2021-05-10	120	Data clean up	Administrative Activities	O	#NULL!
2021-05-14	60	Data clean up	Administrative Activities	O	#NULL!
2021-05-19	15	paradata entry	Administrative Activities	T	#NULL!
#NULL!	#NULL!	Preparing for following day, checking resources, forms, review manual	Administrative Activities	O	103
2020-01-22	15	check in 120	Check-in	O	120
2020-10-02	30	check-in	Check-in	T	105
2020-10-02	50	Check in with 103, reschedule with 106	Check-in	O	103
2020-10-02	5	Check in with 103, reschedule with 106	Check-in	O	106
2020-10-04	5	Check-in with 104	Check-in	C	104
2020-10-09	30	Check-in with 104	Check-in	C	104
2020-10-16	15	Check-in with 104	Check-in	C	104
2020-10-18	30	Check in with 103, update documentation in redcap	Check-in	O	103
2020-10-25	15	Check-in with 104 over text	Check-in	C	104
2020-10-26	90	check in and documentation for 103 and 106	Check-in	O	106
2020-10-27	2	Brief check-in with 104	Check-in	C	104
2020-10-29	30	Check-in with 107	Check-in	C	107
2020-10-30	20	Check-in with 104	Check-in	C	104
2020-10-30	25	check in #1 108	Check-in	T	108
2020-11-04	30	Check-in with 109	Check-in	C	109
2020-11-05	30	Check-in with 107	Check-in	C	107
2020-11-06	15	Check-in with 104	Check-in	C	104
2020-11-11	20	Check-in with 109	Check-in	C	109
2020-11-12	25	Check-in with 107	Check-in	C	107
2020-11-12	90	check ins, documentation update	Check-in	O	#NULL!
2020-11-13	15	Check-in with 104	Check-in	C	104
2020-11-13	15	check in 108, heating issue, not requesting assistance with at this time, and paradata	Check-in	T	108
2020-11-17	40	Check-in with 111/finish initial interview	Check-in	C	111
2020-11-18	40	Check-in with 109	Check-in	C	109
2020-11-19	15	Check-in with 107	Check-in	C	107
2020-11-19	105	prep for check ins. check ins, updating contact sheets, documentation in Redbox	Check-in	O	#NULL!
2020-11-20	25	Check-in with 104	Check-in	C	104
2020-11-20	30	108 check in and resources review	Check-in	T	108
2020-11-20	35	112 check in and documentation	Check-in	T	112
2020-11-20	30	Prep for check in, check in, documentation	Check-in	O	#NULL!
2020-11-24	30	Check-in with 109	Check-in	C	109
2020-11-24	15	Check-in with 111	Check-in	C	111
2020-11-25	45	prep for check in, check in, document check in	Check-in	O	#NULL!
2020-11-25	60	prep for check ins, check ins with 2,documentation	Check-in	O	#NULL!
2020-11-28	10	Check-in with 104	Check-in	C	104
2020-11-30	15	Check-in with 107	Check-in	C	107
2020-12-02	15	Check-in with 109	Check-in	C	109
2020-12-03	30	Check-in with 111	Check-in	C	111
2020-12-03	30	Check in 113 phone and email documentation	Check-in	O	113
2020-12-04	20	Check-in with 107	Check-in	C	107
2020-12-04	35	check in with 108, documentation, transportation goal and restated driver's education need	Check-in	T	108
2020-12-04	40	check in with 112, documentation	Check-in	T	112
2020-12-06	10	Check-in with 104	Check-in	C	104
2020-12-07	15	Check-in with 111	Check-in	C	111
2020-12-09	20	Check-in with 109	Check-in	C	109
2020-12-10	30	Check-in with 107	Check-in	C	107
2020-12-11	20	check in 108 and documentation	Check-in	T	108
2020-12-11	20	112 check in via text and call	Check-in	T	112
2020-12-16	30	Check-in with 109	Check-in	C	109
2020-12-17	30	Check-in with 107	Check-in	C	107
2020-12-18	40	check in 105 and documentation	Check-in	T	105
2020-12-18	10	check in 108, advised will update on monies for driver's education	Check-in	T	108
2020-12-18	40	Check-in with 111	Check-in	C	111
2020-12-18	45	check in 112 and documentation	Check-in	T	112
2020-12-21	15	Check-in with 109	Check-in	C	109
2020-12-27	20	check in texts follow ups 110 and 113 and 106	Check-in	O	110
2020-12-27	20	check in texts follow ups 110 and 113 and 106	Check-in	O	113
2020-12-27	20	check in texts follow ups 110 and 113 and 106	Check-in	O	106
2020-12-29	60	check in and documentation for 106- check in via text	Check-in	O	106
2020-12-29	40	Check-in with 109	Check-in	C	109
2020-12-30	30	Check ins and documentation with 110 and 113	Check-in	O	110
2020-12-30	30	Check ins and documentation with 110 and 113	Check-in	O	113
2020-12-31	15	Check-in with 107	Check-in	C	107
2020-12-31	25	Check-in with 111	Check-in	C	111
2021-01-04	30	Check-in with 109	Check-in	C	109
2021-01-04	30	check in 113, documentation	Check-in	O	113
2021-01-07	15	Check-in with 107	Check-in	C	107
2021-01-08	15	scheduled check-in with #108	Check-in	T	108
2021-01-08	30	check-in 112	Check-in	T	112
2021-01-08	60	scheduled initial interview with #119	Check-in	T	119
2021-01-11	15	Check-in with 114	Check-in	C	114
2021-01-13	25	Check-in with 111	Check-in	C	111
2021-01-13	20	Check-in with 117	Check-in	C	117
2021-01-13	60	check-in 119, reources check, texts, etc.	Check-in	T	119
2021-01-14	30	check in with 110	Check-in	O	110
2021-01-14	30	check in with 116	Check-in	O	116
2021-01-15	20	108 check in	Check-in	T	108
2021-01-15	60	check-in 112	Check-in	T	112
2021-01-15	30	check in 113	Check-in	O	113
2021-01-15	30	check in pt 2 115	Check-in	O	115
2021-01-18	20	Check-in with 114	Check-in	C	114
2021-01-18	15	Check-in with 118	Check-in	C	118
2021-01-19	30	Check-in with 111	Check-in	C	111
2021-01-19	75	initial interview 122	Check-in	T	122
2021-01-20	35	Check-in with 117	Check-in	C	117
2021-01-20	30	check-in 119	Check-in	T	119
2021-01-22	20	108 Check-in	Check-in	T	108
2021-01-22	15	Check in 110 (email- scheduled for next week exit)	Check-in	O	110
2021-01-22	30	check-in 112	Check-in	T	112
2021-01-22	15	Check in 113	Check-in	O	113
2021-01-22	15	Check in 115	Check-in	O	115
2021-01-24	20	check-in 1pm	Check-in	T	#NULL!
2021-01-25	5	Check-in with 114	Check-in	C	114
2021-01-25	5	Check-in with 118	Check-in	C	118
2021-01-27	10	Check-in with 111	Check-in	C	111
2021-01-27	15	Check-in with 117	Check-in	C	117
2021-01-27	30	119 check-in	Check-in	T	119
2021-01-27	30	check in 120 and documentation	Check-in	O	120
2021-01-27	30	check in 123 and documentation	Check-in	O	123
2021-01-28	30	113 check in and documentation	Check-in	O	113
2021-01-28	30	116 check in and documentation	Check-in	O	116
2021-01-28	30	check-in 121	Check-in	T	121
2021-01-28	20	122 first weekly check-in	Check-in	T	122
2021-01-29	35	112 weekly check-in	Check-in	T	112
2021-02-01	10	Check-in with 114	Check-in	C	114
2021-02-01	15	Check-in with 118	Check-in	C	118
2021-02-02	30	check in 123	Check-in	O	123
2021-02-03	10	Check-in with 117	Check-in	C	117
2021-02-03	40	119 weekly check-in and documentation	Check-in	T	119
2021-02-04	30	122 check-in	Check-in	T	122
2021-02-05	20	112 check-in	Check-in	T	112
2021-02-05	15	check in 113	Check-in	O	113
2021-02-05	30	check in 113	Check-in	O	113
2021-02-05	30	check in 116	Check-in	O	116
2021-02-05	15	check in 120	Check-in	O	120
2021-02-05	35	Check-in with 125	Check-in	C	125
2021-02-09	10	Check-in with 114	Check-in	C	114
2021-02-09	30	check in 115 (document, etc)	Check-in	O	115
2021-02-09	10	Check-in with 118	Check-in	C	118
2021-02-10	15	Check-in with 117	Check-in	C	117
2021-02-11	30	121 check-in	Check-in	T	121
2021-02-11	40	122 check-in	Check-in	T	122
2021-02-11	50	Check-in with 125	Check-in	C	125
2021-02-12	15	112 check-in	Check-in	T	112
2021-02-15	15	Check-in with 114	Check-in	C	114
2021-02-15	10	Check-in with 118	Check-in	C	118
2021-02-17	10	Check-in with 117	Check-in	C	117
2021-02-17	30	119 check-in calls, (2 calls as she had to take call from Dr.	Check-in	T	119
2021-02-17	30	check in 120	Check-in	O	120
2021-02-17	30	check in 123	Check-in	O	123
2021-02-18	15	121 check in	Check-in	T	121
2021-02-18	75	122 weekly check in (ten minutes of ringcentral intermittent problems)	Check-in	T	122
2021-02-19	25	Check-in with 125	Check-in	C	125
2021-02-22	5	Check-in with 114	Check-in	C	114
2021-02-22	10	Check-in with 118	Check-in	C	118
2021-02-23	30	check in 115	Check-in	O	115
2021-02-23	30	check in 116	Check-in	O	116
2021-02-23	30	120 check in	Check-in	O	120
2021-02-23	35	Check-in with 129	Check-in	C	129
2021-02-24	15	Check-in with 117	Check-in	C	117
2021-02-25	15	121 check in	Check-in	T	121
2021-02-25	30	122 check in and related	Check-in	T	122
2021-02-25	30	check in 123	Check-in	O	123
2021-02-25	20	130 check in 1	Check-in	T	130
2021-02-26	20	Check-in with 125	Check-in	C	125
2021-03-01	10	Check-in with 114	Check-in	C	114
2021-03-01	10	Check-in with 118	Check-in	C	118
2021-03-02	30	115 check in	Check-in	O	115
2021-03-02	15	Check-in with 129	Check-in	C	129
2021-03-03	30	check in 123	Check-in	O	123
2021-03-03	20	126 check-in	Check-in	T	126
2021-03-03	30	check in 127	Check-in	O	127
2021-03-04	25	Check-in with 117	Check-in	C	117
2021-03-04	20	121 check in, returned call, navigator returned call and completed check-in	Check-in	T	121
2021-03-04	45	122 check-in & related resources email	Check-in	T	122
2021-03-04	15	call to rescehdule 128	Check-in	O	128
2021-03-05	30	check in 120	Check-in	O	120
2021-03-05	5	Check-in with 125	Check-in	C	125
2021-03-08	15	Check-in with 114	Check-in	C	114
2021-03-08	10	Check-in with 118	Check-in	C	118
2021-03-09	30	check in 115 (updating goals met)	Check-in	O	115
2021-03-09	30	check in 116	Check-in	O	116
2021-03-09	30	check in 120 (updating goals met)	Check-in	O	120
2021-03-09	15	Check in 127	Check-in	O	127
2021-03-10	15	Check-in with 117	Check-in	C	117
2021-03-10	45	126 check-in	Check-in	T	126
2021-03-10	15	Check-in with 129	Check-in	C	129
2021-03-10	15	131 check-in	Check-in	T	131
2021-03-11	10	121 check in	Check-in	T	121
2021-03-11	45	130 check in	Check-in	T	130
2021-03-11	30	check in	Check-in	O	#NULL!
2021-03-12	10	Check-in with 125	Check-in	C	125
2021-03-12	15	2nd check-in with 129	Check-in	C	129
2021-03-15	15	Check-in with 114	Check-in	C	114
2021-03-15	10	Check-in with 118	Check-in	C	118
2021-03-16	10	Check-in with 117	Check-in	C	117
2021-03-16	30	check in 127	Check-in	O	127
2021-03-16	20	Check-in with 129	Check-in	C	129
2021-03-17	15	check in 123	Check-in	O	123
2021-03-17	30	131 check in	Check-in	T	131
2021-03-18	10	121 check in complete after participant request to resechedule to later time due to scheduling conflict	Check-in	T	121
2021-03-18	15	122 check in	Check-in	T	122
2021-03-18	15	130 check in	Check-in	T	130
2021-03-19	30	Check in 116	Check-in	O	116
2021-03-19	15	Check in 120	Check-in	O	123
2021-03-19	10	Check-in with 125	Check-in	C	125
2021-03-20	30	check in 115	Check-in	O	115
2021-03-22	7	Check-in with 118	Check-in	C	118
2021-03-24	30	check in 123	Check-in	O	123
2021-03-24	15	check-in 126	Check-in	T	126
2021-03-24	15	check in 131	Check-in	T	131
2021-03-26	45	122 check in	Check-in	T	122
2021-03-26	15	Check-in with 125	Check-in	C	125
2021-03-30	15	check in 121 for reschedule due to covid vaccination for navigator	Check-in	T	121
2021-03-30	15	check in 123	Check-in	O	123
2021-03-30	15	check in 130 make up	Check-in	T	130
2021-03-31	15	check in with 126	Check-in	T	126
2021-03-31	10	Check-in with 129	Check-in	C	129
2021-03-31	15	check in with 131	Check-in	T	131
2021-04-01	45	122 check in	Check-in	T	122
2021-04-01	15	130 weekly check in	Check-in	T	130
2021-04-02	10	Check-in with 125	Check-in	C	125
2021-04-02	15	check in 127	Check-in	O	127
2021-04-06	25	Check-in with 129	Check-in	C	129
2021-04-07	10	check in 126	Check-in	T	126
2021-04-08	#NULL!	check in 122	Check-in	T	122
2021-04-08	30	check in 127	Check-in	O	127
2021-04-08	#NULL!	check in 130	Check-in	T	130
2021-04-08	10	check in 131 and email resources	Check-in	T	131
2021-04-09	10	Check-in with 125	Check-in	C	125
2021-04-13	20	Check-in with 129	Check-in	C	129
2021-04-14	15	126 check-in	Check-in	T	126
2021-04-14	15	131 check-in	Check-in	T	131
2021-04-19	15	130 check-in	Check-in	T	130
2021-04-21	15	122 scheduling	Check-in	T	122
2021-04-21	15	check in 127	Check-in	O	127
2021-04-21	5	check-in with 131	Check-in	T	131
2021-04-22	20	Check-in with 129	Check-in	C	129
2021-04-26	10	make up checkin with 130	Check-in	T	130
2021-04-27	15	Check-in with 129	Check-in	C	129
2021-04-28	15	126 check in following up with headstart	Check-in	T	126
2021-04-29	30	check in 127	Check-in	O	127
2021-04-29	10	130 weekly check in	Check-in	T	130
2021-04-30	10	131 weekly check in	Check-in	T	131
2021-05-05	15	131 weekly check in	Check-in	T	131
2020-09-18	30	Contacting, scheduling, updating log	Client Outreach	O	103
2020-09-30	10	client messaging	Client Outreach	T	105
2020-09-30	15	Attempting contact with 103 and 106, follow up voicemails, rescheduling	Client Outreach	O	103
2020-09-30	7	Attempting contact with 103 and 106, follow up voicemails, rescheduling	Client Outreach	O	106
2020-09-30	8	Attempting contact with 103 and 106, follow up voicemails, rescheduling	Client Outreach	O	103
2020-10-06	30	Rescheduling, update contact form	Client Outreach	O	103
2020-10-09	30	Rescheduling, update contact form, checking email for contact	Client Outreach	O	103
2020-10-09	45	attempt checkin	Client Outreach	T	105
2020-10-12	15	attempt 2 sched	Client Outreach	T	105
2020-10-15	30	Attempt at contact, no answer	Client Outreach	O	103
2020-10-15	30	Contact (text) to reschedule, review manual for inital interview Friday	Client Outreach	O	106
2020-10-19	15	outreach client 105	Client Outreach	T	105
2020-10-20	60	Resource searching, specifically housing	Client Outreach	O	#NULL!
2020-10-21	15	outreach to client 105	Client Outreach	T	105
2020-10-21	15	new potential client outreach for friday screening meeting	Client Outreach	T	#NULL!
2020-10-22	15	attempt to contact, update logs	Client Outreach	O	#NULL!
2020-10-23	5	left vm for Leticia and text msg	Client Outreach	T	105
2020-10-23	60	service research	Client Outreach	T	105
2020-10-29	15	text with 105 to confirn phone contact tomorrow	Client Outreach	T	105
2020-10-30	180	time held for Family Navigator, attempted to contact 105	Client Outreach	T	105
2020-10-30	10	attempt to follow-up with 108	Client Outreach	T	108
2020-11-04	15	outreach to 105 for friday appt.	Client Outreach	T	105
2020-11-06	120	checkin 105 and attempted checkin with 108, concerns about card, follow up, card actually rec'd afterall, documentation, paradata	Client Outreach	T	105
2020-11-13	25	attempted to reach and wait for 105 to call back, no call no text returned to text/voicemail	Client Outreach	T	105
2020-11-20	15	105 attempted check in, vm and text message, no response	Client Outreach	T	105
2020-11-27	5	Attempted check-in & text follow-up with 107	Client Outreach	C	107
2020-12-04	2	Attempted check-in & text follow-up with 104	Client Outreach	C	104
2020-12-04	15	attempted check in with 105, rec'd text message after hours and confirmed for the 11th.	Client Outreach	T	105
2020-12-04	30	Attempt contact, review navigation goals, document	Client Outreach	O	#NULL!
2020-12-07	10	text and brief call with 112 for update about appt and car donation program	Client Outreach	T	112
2020-12-11	15	105 attempted check in	Client Outreach	T	105
2020-12-18	60	text check in's attempt to contact, update documentation	Client Outreach	O	#NULL!
2020-12-20	45	respond to texts, follow up, documentation	Client Outreach	O	#NULL!
2020-12-29	15	email 105 about driver's education funds	Client Outreach	T	105
2020-12-29	30	calls and trying to contact 110, updating Box contact info	Client Outreach	O	110
2020-12-30	2	Attempted check-in with 111	Client Outreach	C	111
2020-12-30	30	Phone call with Janet at Kinship program about resources	Client Outreach	O	#NULL!
2020-12-31	5	Follow-up with 114	Client Outreach	C	114
2021-01-03	30	text, correspondence about scheduling, review weekly calls	Client Outreach	O	#NULL!
2021-01-06	2	Attempted check-in & follow up with 107	Client Outreach	C	107
2021-01-07	15	scheduled initial interview with #118/no show	Client Outreach	T	118
2021-01-08	5	attempted closing interview with 105, asked to call her back	Client Outreach	T	105
2021-01-08	30	email check in with 110, documentation, email forward info to 113	Client Outreach	O	113
2021-01-08	60	documentation, schedule planning for calls intakes, follow up with missed calls	Client Outreach	O	#NULL!
2021-01-11	5	Email communication with 109	Client Outreach	C	109
2021-01-11	30	attempt to check in with 115	Client Outreach	O	115
2021-01-11	15	email to 115 with resources	Client Outreach	O	115
2021-01-11	15	attempt to reach 120 and schedule intake	Client Outreach	O	120
2021-01-12	15	Call from 109 - document incident (in Box)	Client Outreach	C	109
2021-01-12	5	Attempted check-in with 111 - rescheduled	Client Outreach	C	111
2021-01-20	15	follow up on screening callls from Monday	Client Outreach	O	#NULL!
2021-01-21	15	texts with 115 about schedule	Client Outreach	O	115
2021-01-21	30	check-in attempts	Client Outreach	T	#NULL!
2021-01-22	30	116 attempted check in (includes multiple attempts to contact)	Client Outreach	O	116
2021-01-22	15	attempting to contact 120	Client Outreach	O	120
2021-01-22	15	texting to schedule	Client Outreach	T	#NULL!
2021-01-26	30	follow-up on service research for 121 related to health insurance enrollment contact	Client Outreach	T	121
2021-01-26	5	follow-up with 124 after getting disconnected after she took a call from her daughter	Client Outreach	T	124
2021-01-26	15	attempts to schedule/texts	Client Outreach	O	#NULL!
2021-01-27	30	resource searching for 123	Client Outreach	O	123
2021-01-27	5	text follow-up with 124	Client Outreach	T	124
2021-01-27	5	124 text follow up to schedule and complete initial interview	Client Outreach	T	124
2021-01-28	15	reminders, scheduling texts	Client Outreach	O	#NULL!
2021-02-02	30	attempted check in with 115, email summary, texts and documentation	Client Outreach	O	115
2021-02-04	10	review documentation in redcap 121	Client Outreach	T	121
2021-02-04	60	attempted check-in 121 and ringcentral monitoring	Client Outreach	T	121
2021-02-05	30	115 correspondence	Client Outreach	O	115
2021-02-05	30	communication 115, documenting attempts	Client Outreach	O	115
2021-02-06	15	115 correspondence	Client Outreach	O	115
2021-02-08	15	115 correspondence	Client Outreach	O	115
2021-02-10	10	119 attempted check-in and text, client not feeling well and requested to reschedule our check-in	Client Outreach	T	119
2021-02-10	15	124 attempting to schedule	Client Outreach	T	124
2021-02-11	10	122 attempted to follow up, check in, leave message	Client Outreach	T	122
2021-02-11	5	124 call to schedule check-in	Client Outreach	T	124
2021-02-14	5	124 attempted follow-up for missed check-ins, sent text message	Client Outreach	T	124
2021-02-14	5	124 follow-up	Client Outreach	T	124
2021-02-14	10	126 texting follow-ups	Client Outreach	T	126
2021-02-14	15	126 coordinate appt, Box	Client Outreach	T	126
2021-02-14	15	130 coordinate appt, Box	Client Outreach	T	130
2021-02-15	5	124 updated text message--her niece had a major stroke yesterday and needs to reschedule	Client Outreach	T	124
2021-02-15	15	Review case 127, attempt to schedule interview	Client Outreach	O	127
2021-02-15	15	scheduling intial interview 128	Client Outreach	O	128
2021-02-15	10	130 scheduling initial interview, adding weekly check-ins to my calendar including scheduling closing interview for 5.6.2021	Client Outreach	T	130
2021-02-16	30	attempted check in with 115, update documentation	Client Outreach	O	115
2021-02-17	30	attempts to check in with 127 thorughout the week	Client Outreach	O	127
2021-02-19	15	Missed check ins with 116, documentation	Client Outreach	O	116
2021-02-19	10	reschedule request from 126	Client Outreach	T	126
2021-02-19	15	schedule inital interview 127	Client Outreach	O	127
2021-02-23	15	attempts to contact 116 (documentation, etc)	Client Outreach	O	116
2021-02-24	5	reschedule request from 121	Client Outreach	T	121
2021-02-26	5	text 119 to see if she was available today after 4pm per her request to reschedule	Client Outreach	T	119
2021-02-26	5	124 followup text	Client Outreach	T	124
2021-02-26	15	attempts to contact 128	Client Outreach	O	128
2021-02-28	5	text to 124 to confirm 3pm was a good time to check in and rec'd affirmative reply	Client Outreach	T	124
2021-02-28	15	124 phone and text and waiting from 3-345pm, no call no show	Client Outreach	T	124
2021-03-01	5	spoke with 131 and scheduled initial interview for Wednesdat 3.3.2021 @9am	Client Outreach	T	131
2021-03-02	15	attempt to reach 127	Client Outreach	O	127
2021-03-03	15	follow up resource question for 115	Client Outreach	O	115
2021-03-03	5	119 outreach due to illness	Client Outreach	T	119
2021-03-04	30	121 check in, no answer, sent messages, monitoring ring central	Client Outreach	T	121
2021-03-04	15	130 document request to reschedule and reviewed RedCap, advised next week, check-in #3	Client Outreach	T	130
2021-03-05	15	Ringcentral 130 text messaging, had to take child to ER last night, will find out if text works returned offering check in today due to medical emergency yesterday	Client Outreach	T	130
2021-03-10	15	119 attempted check-in, voicemail, and text sent	Client Outreach	T	119
2021-03-10	5	119 text	Client Outreach	T	119
2021-03-11	15	122 texting about cancellation and attempt to reschedule	Client Outreach	T	122
2021-03-11	30	prep for 128 check in (missed, attempts to contact)	Client Outreach	O	128
2021-03-16	15	attempt check in 115	Client Outreach	O	115
2021-03-16	15	attempt to check in 116- contact made but no check in	Client Outreach	O	116
2021-03-16	15	attempt to check in 120- contact made but no check in	Client Outreach	O	120
2021-03-18	10	121 attempts to check in and text participant	Client Outreach	T	121
2021-03-23	30	attempt exit interview 115	Client Outreach	O	115
2021-03-23	2	Attempted check-in for 129	Client Outreach	C	129
2021-03-24	30	attempt exit interview 115 (2nd time)	Client Outreach	O	115
2021-03-24	15	119 attempted contact/reviewed calls/text log	Client Outreach	T	119
2021-03-26	30	prep for 115 exit interview, no contact made	Client Outreach	O	115
2021-03-26	5	attempted check in make up with 121	Client Outreach	T	121
2021-03-26	15	review 127 chart, attempt to contact	Client Outreach	O	127
2021-03-26	15	attempt to contact 127, update chart	Client Outreach	O	127
2021-03-26	2	Follow-up with 129	Client Outreach	C	129
2021-03-26	10	130 attempted contact	Client Outreach	T	130
2021-03-29	2	Follow-up with 129	Client Outreach	C	129
2021-03-30	30	attempt to exit interview 115 (prep for interview, calls and voicemails)	Client Outreach	O	115
2021-03-30	15	attempt to contact 127	Client Outreach	O	127
2021-03-30	5	Attempted check-in with 129 & email follow-up	Client Outreach	C	129
2021-03-31	15	attempt to contact 115	Client Outreach	O	115
2021-03-31	10	attempted to reach 119 and reviewed recent texts, left voicemail but uncertain if phone is working	Client Outreach	T	119
2021-04-01	15	attempt to contact 127	Client Outreach	O	127
2021-04-02	5	attempted to reach 119 via phone left voicemail	Client Outreach	T	119
2021-04-05	30	prep for 115, attempt to contact for exit	Client Outreach	O	115
2021-04-07	10	attempted to reach 119 via phone and email	Client Outreach	T	119
2021-04-07	15	130 request/rescheduling communications	Client Outreach	T	130
2021-04-08	15	attempt to contact 115	Client Outreach	O	115
2021-04-08	10	service research 122 and email	Client Outreach	T	122
2021-04-08	15	follow up on 127 check in	Client Outreach	O	127
2021-04-13	30	scheduling with 115	Client Outreach	O	115
2021-04-14	15	reminders to 115, check and review chart	Client Outreach	O	115
2021-04-15	10	attempted check in with 122, struggling with George Floyd murder trial	Client Outreach	T	122
2021-04-15	10	attempted check-in 130	Client Outreach	T	130
2021-04-16	10	130 scheduling	Client Outreach	T	130
2021-04-16	15	review chart for 127, attempt check in	Client Outreach	O	127
2021-04-19	20	122 requesting reschedule due to struggle with George Floyd murder trial, advised navigator having 2nd vaccination and weekend likely for closing interview	Client Outreach	T	122
2021-04-20	15	122 texting regarding scheduling	Client Outreach	T	122
2021-04-21	10	119 attempted contacts to schedule closing interview, COVID	Client Outreach	T	119
2021-04-21	15	126 attempted check in, monitoring ringcentral 126 MISSED CHECK-IN FOR THIS WEEK	Client Outreach	T	126
2021-04-21	15	attempts to contact and check in with 127	Client Outreach	O	127
2021-04-21	15	text 130 regarding potential reschedule due to navigator second covid vaccination	Client Outreach	T	130
2021-04-22	15	Attempted to reach 130 to schedule check in	Client Outreach	T	130
2021-04-25	5	122 scheduled closing interview	Client Outreach	T	122
2021-04-27	15	review 127 and attempt check in	Client Outreach	O	127
2021-04-28	15	communication and attempts to scheudle 127	Client Outreach	O	127
2021-04-28	10	131 attempted check in left text and voicemail	Client Outreach	T	131
2021-04-29	20	122 Scheduling	Client Outreach	T	122
2021-04-29	15	attempt to contact 127	Client Outreach	O	127
2021-05-04	30	review 127 and attempt to schedule	Client Outreach	O	127
2021-05-05	5	attempted contact 119	Client Outreach	T	119
2021-05-05	15	texting 126 scheduling	Client Outreach	T	126
2021-05-05	15	attempts to contact 127	Client Outreach	O	127
2021-05-06	15	attempt to contact 127	Client Outreach	O	127
2021-05-07	15	attempt to contact 127	Client Outreach	O	127
2021-05-12	5	check in attempt 131 phone	Client Outreach	T	131
2021-05-14	5	check in attempt 131 phone	Client Outreach	T	131
#NULL!	#NULL!	119 email reply, participant and family sick	Client Outreach	T	119
2020-09-23	150	Inital interview (Prep for it)	Client Preparation	O	103
2020-10-07	60	Interview Prep, Calling participant, updating forms	Client Preparation	O	103
2020-10-09	90	Resource Navigation, attempt check in and reschedule for later	Client Preparation	O	103
2020-10-10	20	update participant	Client Preparation	T	#NULL!
2020-10-15	35	client 105 related	Client Preparation	T	105
2020-10-16	60	Prep for interview, updating contact logs,	Client Preparation	O	106
2020-10-18	30	client 105 related	Client Preparation	T	105
2020-10-19	30	review new potential client, sent text	Client Preparation	T	#NULL!
2020-10-22	30	client 105 related	Client Preparation	T	105
2020-10-22	30	review for tomorrow	Client Preparation	T	#NULL!
2020-11-06	90	prep for initial interview and initial interview (.75)	Client Preparation	O	110
2020-11-20	105	prep for initial interview, inintial interview, documentation of interview	Client Preparation	O	113
2020-12-28	45	Review for tomorrow	Client Preparation	O	#NULL!
2021-01-04	30	prep for 106, attempts to contact, documentation	Client Preparation	O	106
2021-01-04	30	documentation for 115 interview, update forms	Client Preparation	O	115
2021-01-04	30	prep for 115 and 116 initial interviews, attempts to schedule contact	Client Preparation	O	115
2021-01-04	30	prep for 115 and 116 initial interviews, attempts to schedule contact	Client Preparation	O	116
2021-01-12	30	review for tomorrow	Client Preparation	T	#NULL!
2021-01-14	30	review box, 122, group messages	Client Preparation	T	122
2021-02-01	30	planning for the week, scheduling	Client Preparation	O	#NULL!
2021-02-17	15	119 call prep	Client Preparation	T	119
2021-03-02	10	review message from 119 and reconfirm check-in appt for tomorrow on calendar	Client Preparation	T	119
2021-03-12	30	plan for check ins next week, wrap up documentation	Client Preparation	O	#NULL!
2020-12-09	90	Final interview review protocol, final interview with 103 (start)	Closing Interview	O	103
2020-12-14	30	Closing interview with 104	Closing Interview	C	104
2020-12-20	60	104 Final Analysis	Discharge Activities	C	#NULL!
2021-01-07	60	interview exit 106, documentation	Closing Interview	O	106
2021-01-08	45	105 closing check-in	Closing Interview	T	105
2021-01-14	40	Closing interview with 107	Closing Interview	C	107
2021-01-14	20	Closing interview with 109	Closing Interview	C	109
2021-01-14	60	107 Final analysis	Discharge Activities	C	109
2021-01-14	60	109 Final analysis	Discharge Activities	C	111
2021-01-28	60	110 exit interview	Closing Interview	O	110
2021-01-29	45	108 closing interview	Closing Interview	T	108
2021-02-03	40	Closing interview with 111	Discharge Activities	C	111
2021-02-05	65	108 discharge report	Discharge Activities	T	108
2021-02-06	60	Closing analysis for 111	Closing Interview	C	#NULL!
2021-02-10	75	Exit 113	Closing Interview	O	113
2021-02-21	60	closing interview 112	Discharge Activities	T	112
2021-03-05	15	working on discharge summary doc for 112	Discharge Activities	T	112
2021-03-05	60	112 discharge summary	Discharge Activities	T	#NULL!
2021-03-22	25	Closing interview for 114	Closing Interview	C	114
2021-03-24	30	Closing interview for 117	Closing Interview	C	117
2021-03-28	60	Final analysis for 114	Discharge Activities	C	114
2021-03-29	25	Closing interview for 118	Closing Interview	C	118
2021-04-01	75	exit interview and documentation 116	Closing Interview	O	116
2021-04-01	45	121 closing interview	Closing Interview	T	121
2021-04-01	45	124 discharge summary	Discharge Activities	T	#NULL!
2021-04-02	60	exit interview and documentation 120	Closing Interview	O	120
2021-04-03	60	Final analysis for 117	Discharge Activities	C	117
2021-04-03	60	Final analysis for 118	Discharge Activities	C	118
2021-04-08	60	exit interview 123	Closing Interview	O	123
2021-04-10	45	discharge summary 121	Discharge Activities	T	121
2021-04-16	120	finish exit interview with 115	Closing Interview	O	115
2021-04-16	45	Closing interview with 125	Closing Interview	C	125
2021-04-16	30	discharge summary 115	Discharge Activities	O	115
2021-04-30	45	122 closing interview	Closing Interview	T	122
2021-05-01	40	Closing analysis for 125	Discharge Activities	C	125
2021-05-04	15	discharge summary 122	Discharge Activities	T	122
2021-05-05	30	126 closing interview	Closing Interview	T	126
2021-05-05	25	130 closing interview	Closing Interview	T	130
2021-05-07	50	Closing interview with 129	Closing Interview	C	129
2021-05-08	60	Closing analysis for 129	Closing Interview	C	129
2021-05-10	60	exit interview 127	Discharge Activities	O	127
2021-05-10	15	discharge summary 122	Discharge Activities	T	122
2021-05-10	15	discharge summary 126	Discharge Activities	T	126
2021-05-11	15	discharge summary 130	Discharge Activities	T	130
2021-05-19	30	closing interview 131	Closing Interview	T	131
2020-09-25	60	Wrote family navigation service plan for 104	Family Service Plan	C	104
2020-09-25	45	FSP work	Initial Interview	T	105
2020-09-25	90	Initial interview with 104	Initial Interview	C	104
2020-09-25	130	105 initial interview	Family Service Plan	T	105
2020-09-30	30	FSP RedCap	Initial Interview	T	105
2020-10-16	90	Initial interview, documentaiton completion	Family Service Plan	O	106
2020-10-22	15	Starting writing FSP for 107	Initial Interview	C	107
2020-10-22	90	Initial interview call with 107	Initial Interview	C	107
2020-10-23	30	check-in with 105	Check-in	T	105
2020-10-26	60	interview 108 and review	Initial Interview	T	108
2020-10-28	90	Initial interview with 109	Initial Interview	C	109
2020-11-04	30	Wrapped up & sent 107 FSP	Family Service Plan	C	107
2020-11-06	10	Completed FSP for 109	Family Service Plan	C	109
2020-11-12	90	Initial interview with 111	Initial Interview	C	111
2020-11-13	120	participant 112, Intake, FSP, etc.	Initial Interview	T	112
2020-11-22	30	Finish FNP for 111	Family Service Plan	C	111
2020-12-17	90	Finishing up interview with 103, complete documentation	Initial Interview	O	103
2020-12-27	60	Review plans, plan for next week, look at documentation and review cases	Family Service Plan	O	#NULL!
2021-01-04	50	Initial interview with 114	Initial Interview	C	114
2021-01-04	75	interview 115	Initial Interview	O	115
2021-01-04	60	interview 116	Initial Interview	O	116
2021-01-05	75	Initial interview with 117	Initial Interview	C	117
2021-01-10	30	Finish FSP for 114	Family Service Plan	C	114
2021-01-10	30	Finish FSP for 117	Family Service Plan	C	117
2021-01-13	70	Initial interview with 118	Initial Interview	C	118
2021-01-14	20	121 FSP	Family Service Plan	T	121
2021-01-14	60	121 initial interview	Initial Interview	T	121
2021-01-15	45	intake 120 (phone only)	Initial Interview	O	120
2021-01-15	30	intake 120 finish documentation for intake	Initial Interview	O	120
2021-01-18	15	create service plan for 120	Family Service Plan	O	120
2021-01-21	60	Initial interview with 123	Initial Interview	O	123
2021-01-22	25	Wrote family navigation service plan for 118	Family Service Plan	C	118
2021-01-23	5	Initital Interview 124 @1pm	Initial Interview	T	124
2021-01-25	65	participant 124 initial interview and related--dropped call after 45 minutes	Initial Interview	T	124
2021-01-28	15	FSP follow-up regarding health insurance enrollment follow up call 121	Family Service Plan	T	121
2021-01-29	30	124 finish initial interview	Initial Interview	T	124
2021-01-29	100	Initial interview with 125	Initial Interview	C	125
2021-02-11	30	Finished FNP for 125	Family Service Plan	C	125
2021-02-18	90	Initial interview with 129	Initial Interview	C	129
2021-02-18	60	130 initial interview	Initial Interview	T	130
2021-02-20	60	126 initial interview	Initial Interview	T	126
2021-02-23	30	start 128 interview	Initial Interview	O	128
2021-02-24	55	verify FSP, complete check-in 1 with 126	Family Service Plan	T	126
2021-02-24	75	interview in 127	Initial Interview	O	127
2021-03-01	30	create and send 127 navigation plan	Family Service Plan	O	127
2021-03-01	20	Finished FNP for 129	Family Service Plan	C	129
2021-03-03	60	131 initial interview	Initial Interview	T	131
2021-03-23	15	review FSP 121	Family Service Plan	T	121
2020-09-21	30	Screening interview with 104 & sending of consent form	Recruitment, Screening, Enrollment	C	104
2020-09-27	60	recruitment	Recruitment, Screening, Enrollment	T	#NULL!
2020-09-30	60	recruitment	Recruitment, Screening, Enrollment	T	#NULL!
2020-10-05	30	recruitment	Recruitment, Screening, Enrollment	T	#NULL!
2020-10-14	30	recruitment	Recruitment, Screening, Enrollment	T	#NULL!
2020-10-19	5	Checked consent for signed; added new participant info in Box & RedCap	Recruitment, Screening, Enrollment	C	#NULL!
2020-10-19	30	Screening interview & consent form sent	Recruitment, Screening, Enrollment	C	#NULL!
2020-10-20	30	emails and related to screening	Recruitment, Screening, Enrollment	T	#NULL!
2020-10-23	60	attempted screening, left voicemails	Recruitment, Screening, Enrollment	T	#NULL!
2020-10-23	30	Screening interview	Recruitment, Screening, Enrollment	C	#NULL!
2020-10-25	5	Problem-solved consent-signing issues	Recruitment, Screening, Enrollment	C	#NULL!
2020-11-02	20	Screening call	Recruitment, Screening, Enrollment	C	110
2020-11-02	2	Screening call attempt, voicemail & text	Recruitment, Screening, Enrollment	C	#NULL!
2020-11-02	5	Screening call attempt, voicemail & text; follow-up to reschedule	Recruitment, Screening, Enrollment	C	#NULL!
2020-11-02	1	Screening call attempt & text	Recruitment, Screening, Enrollment	C	#NULL!
2020-11-04	30	Screening call, screened in, sent consent & confirmed with team on initial interview scheduling	Recruitment, Screening, Enrollment	C	111
2020-11-04	2	Screening call attempt - number disconnected	Recruitment, Screening, Enrollment	C	#NULL!
2020-11-04	25	Screening call - possibly won't qualify	Recruitment, Screening, Enrollment	C	#NULL!
2020-11-04	25	Screening call - ineligible, but need to give some direction/next steps	Recruitment, Screening, Enrollment	C	#NULL!
2020-11-04	25	Screening call - will check-in with team	Recruitment, Screening, Enrollment	C	#NULL!
2020-11-12	120	monitor ringcentral	Recruitment, Screening, Enrollment	T	#NULL!
2020-11-13	30	prep for screening	Recruitment, Screening, Enrollment	O	#NULL!
2020-11-13	60	screening call, documentation, enter into Box	Recruitment, Screening, Enrollment	O	#NULL!
2020-11-18	60	checking in on consent forms, checking corresponence with team, planning times to call and reviewing follow up information for participants	Recruitment, Screening, Enrollment	O	#NULL!
2020-11-19	120	monitor ringcentral	Recruitment, Screening, Enrollment	T	#NULL!
2020-11-20	180	ringcentral monitoring	Recruitment, Screening, Enrollment	T	#NULL!
2020-12-03	60	monitor ringcentral	Recruitment, Screening, Enrollment	T	#NULL!
2020-12-10	120	monitor ringcentral	Recruitment, Screening, Enrollment	T	#NULL!
2020-12-11	180	monitor ringcentral	Recruitment, Screening, Enrollment	T	#NULL!
2020-12-17	120	monitor ringcentral	Recruitment, Screening, Enrollment	T	#NULL!
2020-12-18	120	monitor ringcentral, follow up and resource search	Recruitment, Screening, Enrollment	T	#NULL!
2020-12-28	30	Prep for screening calls	Recruitment, Screening, Enrollment	C	#NULL!
2020-12-28	2	Screening call attempt - will call back later this morning per request	Recruitment, Screening, Enrollment	C	#NULL!
2020-12-28	2	Screening call attempt- left voicemail	Recruitment, Screening, Enrollment	C	#NULL!
2020-12-28	2	Screening call attempt- left voicemail	Recruitment, Screening, Enrollment	C	#NULL!
2020-12-28	2	Screening call attempt- left voicemail	Recruitment, Screening, Enrollment	C	#NULL!
2020-12-28	20	Screening call - send consent info	Recruitment, Screening, Enrollment	C	#NULL!
2020-12-28	5	Screening call - ineligible	Recruitment, Screening, Enrollment	C	#NULL!
2020-12-28	15	Screening call - ineligible	Recruitment, Screening, Enrollment	C	#NULL!
2020-12-28	45	Screening call - sent consent info	Recruitment, Screening, Enrollment	C	#NULL!
2020-12-28	20	Screening call - will follow up with after lab meeting	Recruitment, Screening, Enrollment	C	#NULL!
2020-12-28	20	Screening call - sent consent info	Recruitment, Screening, Enrollment	C	#NULL!
2020-12-29	180	screening calls, documentatoon of screening calls, follow ups	Recruitment, Screening, Enrollment	O	#NULL!
2020-12-30	90	screening calls, documentation of screening calls, creation of contact formsbox organization of contact forms, follow up messages to team	Recruitment, Screening, Enrollment	O	#NULL!
2020-12-31	5	Follow-up with 117 to send consent info	Recruitment, Screening, Enrollment	C	117
2020-12-31	1	Follow-up with potential participant	Recruitment, Screening, Enrollment	C	#NULL!
2021-01-04	360	screening calls and attempted screening calls, monitor ringcentral, scheduling	Recruitment, Screening, Enrollment	T	#NULL!
2021-01-05	420	screening calls, attempted calls, returned calls, email qualtrics, monitor ringcentral on new push	Recruitment, Screening, Enrollment	T	#NULL!
2021-01-06	15	attempted scheduled screening call, rescheduled for tomorrow @8am	Recruitment, Screening, Enrollment	T	#NULL!
2021-01-07	15	attempted scheduled screening call from 1/6/2021 but no answer after requested time	Recruitment, Screening, Enrollment	T	#NULL!
2021-01-12	10	Attempted screening call, follow-up, and "phone tag" with potential participant	Recruitment, Screening, Enrollment	C	#NULL!
2021-01-18	60	Screening calls, sending consent	Recruitment, Screening, Enrollment	O	#NULL!
2021-01-25	45	monitor ringcentral for 124	Recruitment, Screening, Enrollment	T	124
2021-01-25	25	google chat/ringcentral call, voicemail, text 702 number	Recruitment, Screening, Enrollment	T	#NULL!
2021-02-08	45	screen in new participant	Recruitment, Screening, Enrollment	O	#NULL!
2021-02-08	30	screening 126	Recruitment, Screening, Enrollment	T	126
2021-02-08	30	screening 127	Recruitment, Screening, Enrollment	T	127
2021-02-26	25	Screening call	Recruitment, Screening, Enrollment	C	#NULL!
2021-03-01	10	google chat messaging regarding new participant and scheduling	Recruitment, Screening, Enrollment	T	#NULL!
2020-09-24	60	Resource Checking	Service Research	O	103
2020-09-25	60	Resource Checking	Service Research	O	103
2020-09-25	30	Preliminary research on education services in St. Cloud	Service Research	C	104
2020-09-27	120	resources	Service Research	T	105
2020-09-30	90	Resource searching, connecting with Laundry of Love, updating resource files, searching	Service Research	O	103
2020-09-30	30	Researched services in 104's area for clothing, food, and mentoring programs	Service Research	C	104
2020-10-01	30	food resources	Service Research	T	105
2020-10-02	75	Updating Resources, phone calls to connections to sources, emailing plan, update contact forms	Service Research	O	103
2020-10-03	35	resources	Service Research	T	105
2020-10-08	60	Resource navigation, searching	Service Research	O	103
2020-10-10	60	Resource checking, follow up tasks	Service Research	O	103
2020-10-13	30	follow up tasks, resource searching	Service Research	O	103
2020-10-13	60	Service research for 104	Service Research	C	104
2020-10-14	60	Service research for 104	Service Research	C	104
2020-10-22	75	research searching for 106, housing, HRA	Service Research	O	106
2020-10-22	60	send reminder text to 106, prep for check in, resource searching	Service Research	O	106
2020-10-23	60	Reviewing notes, meeting prep, resource searching	Service Research	O	#NULL!
2020-10-27	70	resource search, 108, paradata	Service Research	T	108
2020-10-29	60	Looking into HRA housing info for St. Cloud	Service Research	O	103
2020-11-04	30	Service research for 109	Service Research	C	109
2020-11-05	15	Service research for 107	Service Research	C	107
2020-11-05	60	calls, research for 103 and 106	Service Research	O	106
2020-11-06	15	Service research for 104	Service Research	C	104
2020-11-07	45	resources search 108, reviewed notes from 11/6/2020 contacts	Service Research	T	108
2020-11-09	45	outreach to direct farm to family services in St. Cloud area	Service Research	T	#NULL!
2020-11-10	45	alternative mental health resource search for 108	Service Research	T	108
2020-11-11	30	Service research for 109	Service Research	C	109
2020-11-11	60	research montevideo area, answering messages	Service Research	O	#NULL!
2020-11-12	45	Service research for 107	Service Research	C	107
2020-11-13	20	Service research for 104	Service Research	C	104
2020-11-13	45	resource search driver's ed related	Service Research	T	108
2020-11-20	60	resource search (car donation programs, and driver's education)	Service Research	T	#NULL!
2020-11-23	60	resource follow up and search car donation and unique food sources	Service Research	T	#NULL!
2020-11-25	90	voice mails, update contact info, update services information in box, prepare and send out nav plans, calling Montevideo area resources	Service Research	O	#NULL!
2020-11-29	60	check email, follow up email, documentation, resource searching	Service Research	O	#NULL!
2020-12-02	60	Update forms, check in with 103, documentation updates, therapy search Elk River	Service Research	O	103
2020-12-03	30	Review plan for 106, look for more services, attempt contact, documenation	Service Research	O	106
2020-12-03	30	Service research for 109	Service Research	C	109
2020-12-03	20	Service research for 111	Service Research	C	111
2020-12-03	90	searching calling 4-h extension, and local libraires about programming for families	Service Research	O	#NULL!
2020-12-04	90	resource searching, reviewing plans	Service Research	O	#NULL!
2020-12-04	30	Service research for 109	Service Research	C	109
2020-12-04	60	reviewed resources, followed up phone call for unique food vendors, including "for the love of coffee"	Service Research	T	#NULL!
2020-12-07	30	Service research for 111	Service Research	C	111
2020-12-09	30	documentation	Service Research	O	#NULL!
2020-12-17	45	Service research for 107	Service Research	C	107
2020-12-20	90	resource seraching, catch up, check email, phone, etc	Service Research	O	#NULL!
2020-12-29	10	Service research for 109	Service Research	C	109
2020-12-29	30	Resource searching for 110 and 113, calls and emails out to hospitals and organizations	Service Research	O	110
2020-12-29	30	Resource searching for 110 and 113, calls and emails out to hospitals and organizations	Service Research	O	113
2021-01-05	30	Lit research for 107	Service Research	C	107
2021-01-05	10	Service research for 111	Service Research	C	111
2021-01-11	60	resource checking for 115 (phone calls to places, gathering and searching for info)	Service Research	O	115
2021-01-12	20	Service research for 111	Service Research	C	111
2021-01-12	15	Service research for 114	Service Research	C	114
2021-01-12	15	Service research for 117	Service Research	C	117
2021-01-13	30	Service research for 117	Service Research	C	117
2021-01-14	15	Service research for 111	Service Research	C	111
2021-01-14	30	resources for 116	Service Research	O	116
2021-01-15	20	Service research for 114	Service Research	C	114
2021-01-15	40	Section 8 research	Service Research	C	117
2021-01-15	20	Service research for 117	Service Research	C	117
2021-01-15	15	Service research for 118	Service Research	C	118
2021-01-18	45	service research mankato area	Service Research	T	#NULL!
2021-01-19	10	Service research for 114	Service Research	C	114
2021-01-19	10	Service research for 117	Service Research	C	117
2021-01-21	45	service research mankato area	Service Research	T	#NULL!
2021-01-21	15	service research roseville area	Service Research	T	#NULL!
2021-01-22	20	Service research for 118	Service Research	C	118
2021-01-22	45	resource searching for 120, calling	Service Research	O	120
2021-01-25	30	Service research for 118	Service Research	C	118
2021-01-26	30	resource search for 115	Service Research	O	115
2021-01-27	15	Service research for 117	Service Research	C	117
2021-01-27	30	service research follow-up for 119 (fairview coat closet, roseville school district	Service Research	T	119
2021-01-28	40	122 service delivery resource research	Service Research	T	122
2021-01-29	30	service research 112 food insecurity resources	Service Research	T	112
2021-02-01	20	Service research for 114	Service Research	C	114
2021-02-01	30	Service research for 118	Service Research	C	118
2021-02-02	15	Service research for 118	Service Research	C	118
2021-02-03	35	Service research for 114	Service Research	C	114
2021-02-03	10	Service reserach for 117	Service Research	C	117
2021-02-03	15	Service research for 118	Service Research	C	118
2021-02-03	15	119 service delivery research follow up emails	Service Research	T	119
2021-02-04	30	122 service delivery research	Service Research	T	122
2021-02-04	25	service delivery research	Service Research	T	#NULL!
2021-02-05	60	service delivery research 112	Service Research	T	112
2021-02-05	60	resource	Service Research	O	#NULL!
2021-02-09	20	Service research for 118	Service Research	C	118
2021-02-11	30	123 resource search	Service Research	O	123
2021-02-12	30	service research 112	Service Research	T	112
2021-02-15	30	Service research for 114	Service Research	C	114
2021-02-15	15	Service research for 118	Service Research	C	118
2021-02-16	30	research searchign for 115	Service Research	O	115
2021-02-17	30	resource searching 120	Service Research	O	120
2021-02-19	30	Research review and searching for 116	Service Research	O	116
2021-02-19	30	Service research for 125	Service Research	C	125
2021-02-22	20	Service research for 118	Service Research	C	118
2021-02-23	20	service research 121	Service Research	T	121
2021-02-23	25	service research 122	Service Research	T	122
2021-02-24	30	service research 121	Service Research	T	121
2021-02-24	15	resource searching 123	Service Research	O	123
2021-02-24	30	service research 130	Service Research	T	130
2021-03-02	45	resource searching 127	Service Research	O	127
2021-03-03	15	126 service related resources emailed to 126	Service Research	T	126
2021-03-03	30	131 service research and email	Service Research	T	131
2021-03-09	30	126 service research	Service Research	T	126
2021-03-09	30	131 service research	Service Research	T	131
2021-03-10	15	service research 121	Service Research	T	121
2021-03-10	15	service research 122	Service Research	T	122
2021-03-10	10	126 email resources	Service Research	T	126
2021-03-10	15	service research 130	Service Research	T	130
2021-03-10	10	follow up call with Rich from Headstart of Ramsey/Washington	Service Research	T	#NULL!
2021-03-14	30	resource searcing 115	Service Research	O	115
2021-03-14	20	119 service research	Service Research	T	119
2021-03-14	15	130 service research	Service Research	T	130
2021-03-14	30	131 service research	Service Research	T	131
2021-03-15	10	Service research for 114	Service Research	C	114
2021-03-15	10	Service research for 118	Service Research	C	118
2021-03-15	15	121 service research	Service Research	T	121
2021-03-15	30	126 service research	Service Research	T	126
2021-03-17	15	119 service research	Service Research	T	119
2021-03-17	20	122 service research	Service Research	T	122
2021-03-20	30	service research 126	Service Research	T	126
2021-03-20	30	service research 131	Service Research	T	131
2021-03-22	10	Service research for 118	Service Research	C	118
2021-03-22	15	service research 121 follow up on health insurance	Service Research	T	121
2021-03-22	15	service research, housing repair 122	Service Research	T	122
2021-03-22	30	service research 130	Service Research	T	130
2021-03-25	30	resource searching 127	Service Research	O	127
2021-04-01	60	review 127, resource searching	Service Research	O	127
2021-04-03	30	service research 122	Service Research	T	122
2021-04-03	30	service research 131	Service Research	T	131
2021-04-08	105	resource searching, calling organizations for 127	Service Research	O	127
2021-04-14	50	Service research for 129	Service Research	C	129
2021-04-17	20	Service research for 129	Service Research	C	129
2021-04-24	30	resouce follow ups for 127	Service Research	O	127
2021-02-10	15	team correspondence, task planning	Supervision	O	#NULL!
2020-09-04	120	Lab meeting	Supervision	C	#NULL!
2020-09-04	120	lab	Supervision	T	#NULL!
2020-09-10	30	Call with Jeff about participant, trying participant, follow up with Jeff	Supervision	O	#NULL!
2020-09-11	120	Lab meeting	Supervision	C	#NULL!
2020-09-11	135	Lab meeting, client contact, updating contact sheet	Supervision	O	#NULL!
2020-09-18	135	Lab meeting	Supervision	C	#NULL!
2020-09-18	135	Lab meeting	Supervision	O	#NULL!
2020-09-25	135	Lab meeting	Supervision	C	#NULL!
2020-09-25	150	Lab meeting, planning for next week	Supervision	O	#NULL!
2020-09-25	135	lab	Supervision	T	#NULL!
2020-10-02	60	Lab meeting (left early for fam emergency)	Supervision	C	#NULL!
2020-10-02	120	Lab meeting	Supervision	O	#NULL!
2020-10-02	120	lab	Supervision	T	#NULL!
2020-10-09	105	Lab meeting	Supervision	C	#NULL!
2020-10-09	75	Lab meeting	Supervision	O	#NULL!
2020-10-09	75	lab	Supervision	T	#NULL!
2020-10-13	30	Meet with Jeff about tasks and participants	Supervision	O	#NULL!
2020-10-16	30	One on one meeting with Jeff	Supervision	C	#NULL!
2020-10-20	60	prep for lab, reviewing info	Supervision	O	#NULL!
2020-10-23	60	Lab meeting	Supervision	C	#NULL!
2020-10-23	90	Lab meeting	Supervision	O	#NULL!
2020-10-23	120	lab	Supervision	T	#NULL!
2020-10-30	90	Lab meeting	Supervision	C	#NULL!
2020-10-30	120	Lab, follow up tasks	Supervision	O	#NULL!
2020-10-30	120	lab meeting time	Supervision	T	#NULL!
2020-11-06	120	Lab meeting	Supervision	C	#NULL!
2020-11-06	120	lab and follow up tasks	Supervision	O	#NULL!
2020-11-06	120	lab	Supervision	T	#NULL!
2020-11-13	90	lab meeting	Supervision	T	90
2020-11-13	90	Lab meeting	Supervision	C	#NULL!
2020-11-13	120	lab meeting	Supervision	O	#NULL!
2020-11-20	90	Lab meeting	Supervision	C	#NULL!
2020-11-20	120	Lab	Supervision	O	#NULL!
2020-11-20	#NULL!	lab	Supervision	T	#NULL!
2020-12-04	135	Lab meeting	Supervision	C	#NULL!
2020-12-04	120	Lab	Supervision	O	#NULL!
2020-12-04	130	lab	Supervision	T	#NULL!
2020-12-11	130	Lab meeting	Supervision	C	#NULL!
2020-12-11	120	lab	Supervision	O	#NULL!
2020-12-11	130	lab meeting	Supervision	T	#NULL!
2020-12-18	60	Lab meeting	Supervision	C	#NULL!
2020-12-18	75	Lab	Supervision	O	#NULL!
2020-12-18	60	lab	Supervision	T	#NULL!
2020-12-31	60	Lab meeting	Supervision	C	#NULL!
2020-12-31	90	Lab	Supervision	O	#NULL!
2020-12-31	45	meeting with Courtney to review	Supervision	T	#NULL!
2021-01-08	110	Lab meeting	Supervision	C	#NULL!
2021-01-08	105	Lab meeting	Supervision	O	#NULL!
2021-01-08	120	lab	Supervision	T	#NULL!
2021-01-08	30	meeting with Jeff	Supervision	T	#NULL!
2021-01-15	120	Lab meeting	Supervision	C	#NULL!
2021-01-15	120	Lab meeting	Supervision	O	#NULL!
2021-01-15	110	lab	Supervision	T	#NULL!
2021-01-22	120	Lab meeting	Supervision	C	#NULL!
2021-01-22	120	Lab	Supervision	O	#NULL!
2021-01-22	120	lab	Supervision	T	#NULL!
2021-01-29	90	Lab meeting	Supervision	C	#NULL!
2021-01-29	75	FNP Lab	Supervision	T	#NULL!
2021-02-05	100	Lab meeting	Supervision	C	#NULL!
2021-02-05	90	Lab meeting	Supervision	O	#NULL!
2021-02-05	85	lab	Supervision	T	#NULL!
2021-02-08	30	consult about 115	Supervision	O	115
2021-02-12	90	Lab meeting	Supervision	C	#NULL!
2021-02-12	75	lab	Supervision	T	#NULL!
2021-02-19	90	Lab meeting	Supervision	C	#NULL!
2021-02-19	75	lab meeting	Supervision	O	#NULL!
2021-02-26	90	lab meeting	Supervision	O	#NULL!
2021-02-26	90	Lab meeting	Supervision	C	#NULL!
2021-03-05	60	Lab meeting	Supervision	C	#NULL!
2021-03-05	60	lab	Supervision	T	#NULL!
2021-03-11	15	consult on 128 and plan	Supervision	O	128
2021-03-12	90	Lab meeting	Supervision	C	#NULL!
2021-03-19	120	Lab meeting	Supervision	C	#NULL!
2021-03-19	90	lab	Supervision	O	#NULL!
2021-03-19	90	lab	Supervision	T	#NULL!
2021-03-26	60	Lab meeting	Supervision	C	#NULL!
2021-03-26	120	lab	Supervision	O	#NULL!
2021-03-27	30	follow with PI regarding my communication error rescheduling thursday participants after navigator covid vaccination	Supervision	T	#NULL!
2021-04-02	60	Lab meeting	Supervision	C	#NULL!
2021-04-02	105	lab	Supervision	O	#NULL!
2021-04-02	10	update on clients to team via messaging for lab (absent from lab due to speaking engagement	Supervision	T	#NULL!
2021-04-16	60	Lab meeting	Supervision	C	#NULL!
2021-04-16	90	lab meeting	Supervision	O	#NULL!
2021-04-23	90	Lab meeting	Supervision	C	#NULL!
2021-04-23	90	lab	Supervision	T	#NULL!
2021-04-24	120	lab	Supervision	O	#NULL!
2021-04-30	90	Lab meeting	Supervision	C	#NULL!
2021-04-30	120	lab	Supervision	O	#NULL!
2021-04-30	90	lab meeting	Supervision	T	#NULL!
2021-05-07	60	lab meeting	Supervision	O	#NULL!
2018-09-17	150	Lit research- empathic engagement and progress monitoring	Training	O	#NULL!
2020-08-31	190	read manual	Training	T	#NULL!
2020-08-31	60	review interview	Training	T	#NULL!
2020-09-01	75	read articles	Training	T	#NULL!
2020-09-03	120	Read lab manual	Training	C	#NULL!
2020-09-03	180	Read Waid articles (2)	Training	C	#NULL!
2020-09-05	70	read articles	Training	T	#NULL!
2020-09-08	30	Reviewing participant data, familiarzing with REDCap	Training	O	#NULL!
2020-09-09	60	Initial phone interview practice	Training	C	#NULL!
2020-09-09	120	Looking at inital assessment forms and practicing for interveiw	Training	O	#NULL!
2020-09-09	60	Looking in REDCap, exploring the example there, looking for how to insert asessments, review handbook	Training	O	#NULL!
2020-09-10	60	Read Raghavan, Munson, and Le (2019) on mechanisms-based research.	Training	C	#NULL!
2020-09-10	60	Reading background Lit, lookig over tasks for tomorrow's meeting	Training	O	#NULL!
2020-09-14	30	Trying to log into Family Nav email- struggling. Will not allow me to log in, logs into my personal accoutn, even when incognitio and logged out	Training	O	#NULL!
2020-09-15	60	Lit research- empathic engagement and progress monitoring	Training	O	#NULL!
2020-09-17	120	Lit review research on problem solving	Training	C	#NULL!
2020-09-17	30	Met with subject library for lit search support	Training	C	#NULL!
2020-09-18	90	Wrapping up Lit search- moving info over to Drive, uploading articles	Training	O	#NULL!
2020-09-30	70	lit review	Training	T	#NULL!
2020-10-01	30	lit review	Training	T	#NULL!
2020-10-07	45	Lit review	Training	T	#NULL!
2020-10-08	30	Lit review	Training	T	#NULL!
2020-10-10	30	review box	Training	T	#NULL!
2020-10-12	30	review	Training	T	#NULL!
2020-10-14	30	ringcentral RC	Training	T	#NULL!
2020-10-14	30	Lit Review	Training	T	#NULL!
2020-10-19	30	lit review search	Training	T	#NULL!
2020-10-24	45	review manual/process	Training	T	#NULL!
2020-10-25	75	literature review of related navigation like studies	Training	T	#NULL!
2021-01-03	45	reviewed screening protocols, prep, ringcentral, inclusion/exclusion criteria, service need	Training	T	#NULL!
