# Supplementary material for: Promoting health and social equity through family navigation to prevention and early intervention services: a proof of concept study
Source: BMC Public Health. 2022 Oct 27;22:1972. doi: 10.1186/s12889-022-14320-4 (PMC9610316; doi:10.1186/s12889-022-14320-4)
Supplement: Supplementary file 5 — Supplementary Material 5 [file 12889_2022_14320_MOESM5_ESM.xlsx]

## Sheet: Discharge Notes
ID	Navigation Activities-Directly	Codes	Navigation Activities- On behalf of families	Codes	Other Project Activities	Codes	Critical Navigation Activities	Codes	Most Difficult Challenges	Codes	What Should Be Revised	Codes	Notes
100
101
102
103	Initial interview, all check ins, email communication, text communication, phone calls, closing interview.		Service navigation research, prep and review of last check ins before previous check ins, connect with agencies in their area about getting them support, case consultation, making navigation plan, documenting check ins, documenting contact, attempts to contact, documentation of check ins, reviewing manual about procedure, I spent a lot of time for this client in researching services because she w…		All the required program trainings to do navigation, this was the first client I had so I probably spent more time reviewing and consulting the manual		I think it would be helpful to focus on building relationships with agencies in their community that can continue to support them once our role is over. I found that resource searching took up more time at the beginning than at the end when it was more follow up on what the client has been doing		This client was able to get connected to resources, but the overall issue didn’t change, she is still needing to access food support, she still will need assistance with diapers. Sometimes it felt like treating the symptoms more than the root cause. There also were other things that popped up that needed attention, like getting into a car accident and then needing a car and new car seat.		Things went smoothly overall. They could have used longer than 10 weeks and wanted to be referred to another program, so maybe having a plan in place for when we finish we will make sure you are connected if you need ongoing support.
104	The activities engaged directly with the participant were check-ins, the initial phone interview, and the closing interview. In these check-ins, support and problem solving were provided to encourage follow-through. Twice there were between check-in texts sent as encouragement for the participant per the participant’s request. As the relationship between navigator and participant developed, follo…		Navigation research and case consultation were the primary indirect activities. For navigation research, I would find local services and per the participant’s request, I would gather information directly from these resources and deliver that information to the participant for her to then contact the service. I also spent some time getting organized in Box and RedCap for the participant which is g…		I completed the HIPPA training and reviewed problem solving techniques to be better at serving this participant								This participant did not have a lot of clarity about service needs at the start which resulted in additional needs being brought up and addressed as the rapport was built. She also was new to the area and wanted to know what resources were available in general. Due to this, it was vital to maintain flexibility with this client as needs were clarified and resources were found. At the end, she sugg…
105	I engaged in the initial telephone interview, weekly check-ins, text support(encouragement)and the closing interview. Gathered information during the check-ins(and text messages) to provide relevant support in following through on the FSP goals, (e.g. Providing names and contact information of pertinent providers in the participant’s geographical area, suggesting telehealth as a viable option and…		Navigation activities engaged in included the development and drafting of the FSP, service research specific to medical, dental, vision, and mental health providers for her target child (and vicarious benefit, the rest of the family as well, except for mental healthcare),in their geographical area, case consultation, documentation of check-ins, text messages, voicemails left, and progress on FSP		I completed review of Family Navigation Prevention Service Program Manual, initial team training, REDCAP overview and training, Box Account training and review, and weekly lab meetings.		For this participant (105) it was important for consistent communication from the Navigator to the participant even when the communication was not returned. This was somewhat surprising to this Navigator as it appeared as though this participant was perhaps losing interest but that proved to be incorrect. A critical element to consider including in the training is things aren’t always as they app…		As my first participant, I found myself concerned that she wasn’t consistently making check-ins and thought this was perhaps a common reason people don’t obtain the services they need. I was heartened to hear that gentle encouragement through text messages and voicemails were helpful in motivating this participant to continue to press forward to complete all of the goals on her FSP by the end of …		I think it took me a while to get a handle on the technology components and I think some basic streamlined training on these components would be helpful. I am glad that this client had the technology to be able to send and receive text messages and receive voicemails. This seemed to be her preferred method of communication and reportedly continued to keep her engaged and motivated to follow throu…		Participant 105 indicated text messages and voicemails were critical to her staying on task with the Family Service Plan(FSP)even when she missed check-ins. Participant 105 reported this encouragement helped her to maintain her focus and led to her following through on all of the identified goals to completion in the FSP. Participant 105 indicated that her husband worked away from home during the…
106	Initial interview, check ins, email, text, phone communication, closing interview, did not do screening call		Service navigation research, prep for interview, prep for check ins, reviewing past check ins before the next weeks check ins, calling community contacts and resources for more information for client, documentation of attempts to contact and contact made ( client needed a lot of attempts, was not very responsive), data entry into redcap		This was a client more at the start so I needed more time reviewing the manual and consulting on the case about how to contact how may attempts to make. Completed all the program training required		With this client there needed to be more work on how to deal with clients that are not motivated or not engaged in the program. This client also needed a lot of group consult as there were ongoing stressors and things that came up (having ID stolen, reporting legal troubles in last session, car accidents, moving several times). There was also domestic abuse possible but it was never clear what wa…		I don’t think it was a flaw in navigation, but particular client difficulties. Possibly revising how to handle or include DV in the study would be beneficial in future rounds
107	I engaged in the initial telephone interview, check-ins, email communications (mainly to share resources), and the closing interview. In the check-ins, I listened and provided support as 107 sought to get resources and support for her son, especially after his ASD diagnosis. I supported 107 working with her insurance company, IEP process, finding a therapist for her and her son, and navigating th…		did service navigation research, case consultation, drafting the family navigation plan, and documenting check-ins. The primary services I navigated the 107 to were: ideas for a visual schedule for her child, children’s books on ASD, articles of working with children with ASD in general education classrooms for her to bring to the IEP meeting, and research of therapists for her and her son.		I completed HIPPA training prior to working with 107. I also reviewed resources on working with children with ASD and how to support parents of children with ASD.								Active listening and social support were critical for 107. She had a lot of past experience of not feeling heard, so working at her pace and understanding what was going on for her and her family were vital. Trainings focused on these two areas would be helpful.107 was overwhelmed and frazzled in the start without much support available for her. I had to set a boundary of how long check-ins could…
108	I engaged in the initial telephone interview, weekly check-ins, emailing resources, and the closing interview. Gathered updates during the check-ins to provide relevant support in following through on the FSP goals, encouraging virtual connections with peers from school through use of school technology/equipment. This proved to be a very helpful way for target child to maintain connections with h…		Navigation activities engaged in included the development and drafting of the FSP, service research specific food security and transportation resources in their geographical area, case consultation, documentation of check-ins, text messages, voicemails left, and progress on FSP		I completed review of Family Navigation Prevention Service Program Manual, initial team training, REDCAP overview and training, Box Account training and review, and weekly lab meetings		For this participant (108) it was important to be flexible in scheduling check-ins for early Friday mornings as this seemed to be of significant importance to this participant and perhaps relevant to her self-reported mental health condition. Allowing time to visit briefly prior to starting check-in questions appeared to help Participant in negotiating/navigating the call and it seemed important …		Initially developing rapport and being mindful of my own voice tone and word choice and cadence. I noted that Participant seemingly expressed a bit of a frustrated tone (for lack of a better descriptor)but paying attention to the rhythm of the conversation seemed to build rapport and after the first 2 check-ins Participant sounded pleased to hear from navigator when she answered the phone on Frid…		Because Participant had a landline and not a cell phone, this situation may provide a bit of a dilemma if navigators are used be being able to text or email as Participant didn’t not know how to text or email but enlisted her daughter (target child) to assist with emails that were necessary.		Prior to contacting Participant to complete the initial interview it was communicated by the PI to this Navigator that this participant was perhaps a bit frustrated based on the tone of her communication during the screening call. During the initial interview, Participant reported that she was diagnosed with schizophrenia when she was 16 or 17 years old and she would prefer to meet early in the m…
109	I completed the initial phone interview, check-ins, some email communication, and the closing interview with 109. During check-ins, I provided resource recommendations (e.g., Job Corps, GED options, parenting support, food/clothing services), and social support regarding her stress over what was going on with her target child and her partner.		I did service navigation research, case consultation, the family navigation plan, and documenting check-ins. The services I researched included GED prep courses, tutoring services, youth mental health services, JobCorps, youth correctional services, and parenting support resources.		I had to work on my transference with this client and research tools to reduce and notice when this was occurring. I also had to brush up on my motivational interviewing tools.								For 109, there was a lot going on and she had a history of poor experiences with helping professionals in the past. I moved too quickly to providing resources resulting in 109 pulling back and I had to reengage with her to move forward again. Training on engagement and motivational interviewing practice would have been helpful. I really struggled with this participant. Her target child was very r…
110	Initial interview, check ins, email, text, phone communication, closing interview		Resource searching, prep for check ins, documentation of contact, documentation of check ins, case consults, create family nav plan, other data entry, call resources for more info		Completed required trainings for Family Nav Program		This case needed some consulting about resources, or how to talk to participant about the goal not being able to be met, but encouraging progress (getting on lists, assuring that she did all she could		Resource searching was important here, they were in an area that other clients were not so all new resources had to be found for that area. This family needed child care and they		Navigation was smooth in this case. It was hard to find child care, but they did secure diapers, and were able to complete and get all the necessary forms for food security.
111	I did the initial phone interview, check-ins/texts, and the closing interview. I also sent Participant the following resources: MN Sure info/application, heating/electric bill support, mortgage help and deferral services, youth mental health resources, Bridge to Benefits website, and SNAP application/info.		I did service navigation research, reminder/encouraging texts mid-week, case consultation, drafting the plan, and making sure everything was documented.		I learned more about FHA mortgages to get a better understanding of Participant options for mortgage support.		Flexibility and support were critical with Participant. I was able to understand when things outside of her control came up (e.g., illness in the family, dog emergencies, work schedule changes). I was also able to encourage her along the way and provide extra problem solving and listening skills when she needed it. In terms of resources, I made sure to be quick and timely when sending resources a…		Participant didn’t have health insurance which was one of her primary goals, but many of her other needs and goals were related to needing health care visits that she couldn’t afford without insurance. There were also not many options in her area even before COVID and fewer with COVID. Participant applied to MNSure fairly early in the navigation process, but still didn’t receive it by the time of…		I think Participant would have appreciated getting automated reminder messages that would have helped her reschedule fewer check-ins. It may have also been helpful to construct the mental health goal in such a way that it wasn’t reliant on insurance. For example, in the process of talking about the target child’s needs, Participant and I thought she may gain more from volunteering and leadership …
112	I engaged in the initial telephone interview, weekly check-ins,emailing resources,and the closing interview. Gathered updates during the check-insto provide relevant support in following through on the FSP goals, encouraging virtual connections with friends for participant.		Navigation activities engaged in included the development and drafting of the FSP,service research specific re: diapers, transportation resources in their geographical area, and mutual aid social engagement for participant’s mental health, case consultation, documentation of check-ins, text messages, emails, voicemails left, and progress on FSP.		I completed review of Family Navigation Prevention Service Program Manual, initial team training, REDCAP overview and training, Box Account training and review, and weekly lab meetings.		For this participant (112) it was appreciated the Navigator was flexible in scheduling check-ins. Holding space to allow participant to visit briefly prior to starting check-in questions was received as supportive. Being mindful of this sort of communication dynamics appears importantto successful check-ins with participants.		Frustration expressed over the children seemingly overwhelming Participant one week and it seemed important for her to be able to vent and express her frustrations about the challenges she is facing and the many extraordinary challenges she faced during this 12-week period. It was challenging not being able to find the resources that she was needing.		I think one of the areas for implications is around some of the service area gaps in this geographical area (as in others) but also exploring what resources are more relevant during long-term emergencies such as the COVID-19 global pandemic?		Participant 112faced many personal challenges during the 12 weeks she participated in the Family Navigation Project as well as challenges with manys ervice gaps in her geographic area. During this time period, her partner left, she lost her job just after the holidays and was denied unemployment. She reported a girlfriend who needed a place to stay for a few days stole money from her from her hom…
113	initial interview, check ins, email, text, phone communication, closing interview		Resource searching, calling organizations on client’s behalf, document check ins, send emails with information, email correspondence with community contacts, case consult in lab, create family nav plan, document contacts, info, and data entry into RedCap		Completed all the necessary Family Nav trainings		This case it was important to search for resources for an older demographic (widow, grandparent as a parent). Not like many other cases, required different resources		This family had some complex relationships with bio parent and grandma who was legal guardian. Being a widow was a struggle for her, impacted how she felt and interacted, was still deeply grieving the loss of her husband.		Navigation went smoothly here. Was able to meet goals. Did not decide to enroll grandson in therapy, but had saved all the sources and was going to call later this year.
114	I engaged in all of the listed activities except email communications with Participant. I also texted her reminders and encouragement. I send her the following resources: SNAP application, MFIP application, housing options/ads, housing assistance& programs, metro vouchers & support, mental health services, diabetes/nutrition information, cigarette cessation information, and a legal resource.		did the listed activities and specifically: I called several rental places to see what their application process was and passed along the info to Participantand called Edina courts to see if options existed for payment plans/support.		I looked up more information about expungement processes in MN.		It is critical to makeagame plan with FNPincludingwhere to startand who will do what. This will be helpful to reassess at each check-in to keep focused and momentum up.		Participant had two major goals that were possibly out of the scope of this service: housing and transportation. She has limited income and a criminal record which made applying for services and other options challenging. It might have been helpful to get more of the legal info –if possible, toward the beginning to help Participant navigate toward legal support services that could have helped.		Participant also seemed to have some pretty significant physical and mental health conditions that presented as barriers for her completing her goals and tasks. The initial interview focuses a lot on the target child, but it might be helpful to have more questions to ask about any medical conditions a parent wishes to share that might need to be considered when providing support.
115	(Screening call complete by someone else). Scheduled interview, check ins, email, text, phone communication, closing interview		Resource searching, prep for check ins, documentation of contact, documentation of check ins, case consults, create family nav plan, other data entry, call resources for more info, staff case with other navigators. Talked with her technical college to find contact info for who can help her with financial aid. A lot of staffing for this family, needed extra communication to work through complaints…		Completed required trainings for Family Nav Program		Therapy was a needed resource with this family, as well as finding jobs. The pandemic made it harder to find therapists that had openings and some participants preferred in person. Dawndria was able to get connected to therapy. Job support given in this case, was connected with several jobs she applied for as well as her school. Was able to get on a payment plan for defaulted loans so she can fin…		This case had some issues with participant hostility. During the first interview the client was very angry that she had to answer the questionnaires. She didn’t see the point, thought it was a waste of time and that this “wasn’t about her kids” so why do we need to know this? Continued to stress she just wanted help and no one ever helps her. Was very upset that she spent so much time on the scre…		The assessments were hard for this participant. Giving them the ability to take them online would be good, a lot of times they are driving or surrounded by kids and having an option to complete at the end of the day on their own time might lead to more accurate results .
116	Initial interview, check in, email, text, phone communication, closing interview		Resource searching, prep for check ins, documentation of contact, documentation of check ins, case consults, create family nav plan, other data entry, call resources for more info, staff case with other navigators		Completed required trainings for Family Nav Program		This family was working on finding housing and was able to get into a program for a house by the end of the navigation program. However, housing resources are lacking in their area and there is little support available from housing agencies.		Housing was difficult to address, as well as homelessness. This mom as often driving in the car, or had a lot of children crying or yelling in the background. This seems to be a common theme with a lot of the people we have involved in the study. It is difficult to find agencies that help with housing, waitlists with		The standardized assessments were hard to give, since it is more time intensive than the check ins the children in the background became very distracting. I am also thinking Mom was in the car at the time of the exit interview. It could be helpful to have the standardized measures available online. It was hard to contact this family at times, they missed several check ins even with multiple phone…
117	completed the mentioned activities except email communications. Instead, I sent Participant text encouragements and reminders per her request. I sent her the following services: housing options/locations, GED resources, and mental health providers for her and her daughter.		I called HUD people to get more info on vouchers including extensions and other options.		While working with Participant, I needed to look into Section 8more to understand the voucher process.		It was helpful to work with Participant to prioritize goals after the FNP was made. We then were able to start with what she wanted and go from there. It was also helpful to send encouraging messages when Participant requested. I found that asking for permission was also critical		Participant had a lot of moving parts that made it challenging to get her goals accomplished. She had her newborn and two teenagers and started a job mid-navigation service. She also had a few logistic items that made getting access to services challenging like needing a copy of her birth certificate and her youngest’s social security card.		It would have been interesting to have more time with Participant or do a six-month follow-up to see how she was able to engage with the services after the navigation ended. She completed two of her goals at the very end.
118	I completed the listed activities except email communications (per Participant’s request). I did send a couple of encouraging texts when we problem-solved getting the motivation to get her goals done. I sent her resources in the following areas: food/clothing, housing options/support, disability benefits, mental health, and furniture.		I did a lot of navigation research on different options. I also called a few therapists/mental health providers to see if they were taking any new clients. I also completed the other activities listed above		I learned a bit more about Section 8 to understand how to make referral options for Participant’s housing.		I think being very trauma aware/informed was critical with Participant –I made sure to let her know where I was at/what my space was like and got permission prior to doing/sending anything. We also worked together to plan where to start.		Participant had a recent history of DV and had a lot of significant areas that she needed support with–especially housing. It is possible that our intervention wasn’t as intensive as what could have been helpful for her		Participant really wanted food/clothing vouchers that didn’t seem to exist in her area. This created a clear idea of what she wanted, but that couldn’t be met and alternatives seemed to frustrate her (e.g., food/clothing shelves). I think as we have a better understanding of local resources/services, it might be helpful to let clients know what kinds resources we’d be able to connect them with ba…
119	Navigator completed the initial telephone interview on and then completed the FSP on 1.8.2021. Navigator coordinated and conducted weekly check-ins, emailed resources, and conducted and completed the closing interview. Navigator engaged in active listening to better understand Participant’s needs. Verbalized updates weekly and communicated resources via email or telephone communications. Provided…		Navigation activities included reviewing referral information in Box and the development and authoring of the FSP, service research specific to gaining mental health services for target child (child, 7),gaining financial support for housing, and winter wear for kids and parents. Documented check-ins and goal completion in Redcap and utilized RingCentral and UMN Family Support email to communicate…		Navigator completed review of Family Navigation Prevention Service Program Manual, initial team training, REDCAP overview andt raining, Box Account training and review, and weekly lab meetings. I also research many different service resources relative to hearing aids, health insurance, and financial support for housing.		Participant missed 2 check ins and responded to an email from Navigator reporting she and her whole family contracting COVID-19 after she had not replied to attempted contacts by writer.		This Participant was well-engaged and repeatedly expressed she was feeling supported and helped by this serviceprior to getting COVID-19and she was able to complete her goalson her FSP however, not able to complete 4 check ins and the closing interview pose major challenges.		After client reported she and her family had COVID-19, encouragement to continue post COVID-19was not successful in engaging Participant to complete closing interview.		Participantmissedcheck ins 5, 7, 9, and 10 and the Closing Interview.Client did not respond to numerous messages and attempts to conduct closing interview and uncertain if she still has COVID-19 or if she just moved on from the study. All goals had been completed prior to her COVID-19 diagnosis.
120	Scheduled interview, check ins, email, text, phone communication, closing interview		Resource searching, prep for check ins, documentation of contact, documentation of check ins, case consults, create family nav plan, other data entry, call resources for more info, staff case with other navigators , provided extra support through depressive periods, reassurance that she as making progress and offers for support in between check ins with resources and troubleshooting barriers.		Completed required trainings for Family Nav Program		I think the most critical activities are finding services that have openings and are in the families area. This family wanted grief therapy which was possible to find since they are in a metropolitan area. Therapy and housing support seem to be important for many of the families. Case consultation was good for resource sharing here, we developed a good list of therapy services in the area.		This family struggled with making contact at times. Mom was very depressed, had lost her mom almost a year ago at the start of the program, the closer it got to the date of her mom’s death the more depressed she got. Was very quiet and not engaged on some phone calls. Children also have disabilities, ADHD, ASD, and have a lot of needs that she was struggling to meet. Service goals were met, at ti…		Struggled to hear her at times for the standardized assessment, frequently had to repeat the scale. It could be beneficial to have electronic assessments. Possibly would have been useful to measure parental depression or self-efficacy.
121	Navigation activities included development and authoring of the FSP,service research specificto health, dental, and vision insurance. Also provided some resources regarding auto-repair but these services were overbookedand unavailable for 6 months which was identified as a significant gap in service (transportation related resources)in their geographical area,case consultation, documentation of c…		Navigation activities included development and authoring of the FSP,service research specificto health, dental, and vision insurance. Also provided some resources regarding auto-repair but these services were overbookedand unavailable for 6 months which was identified as a significant gap in service (transportation related resources)in their geographical area,case consultation, documentation of c…		I completed review of Family Navigation Prevention Service Program Manual, initial team training, REDCAP overviewandtraining, Box Account training and review, and weekly lab meetings.		For this participant (121) providing regular encouragement and being mindful to avoid potentially making the participant feel as though she wasn’t doing a good jobby acknowledging the business of her schedule as well as acknowledging and affirming these steps are necessary but she can take them at her own pace without pressure. For this participant, she communicated this was the main reason she f…		For this family, finding the time amidst work schedules, kids, etc.to stay on task and complete tasks was paramount. This participant reported, the Navigator check-in and encouragement weekly was what she found the most helpful and proved integral to her achieving all 3 of her goals the week of our last check-in.		Nothing was identified by this client as to something that could be revised or removed with the exception of a midweek text reminder to work on her goals. She reported this would not have felt intrusive and would have helped her be “more on task” than she was.		This participant only missed one weekly check-in and that was due toscheduling conflict for her (Check-in #3, week 4)Participant was clear she appreciated the service as it helped her to stay on task and complete the task of obtaining health, dental, and vision coverage for her target child and the family for the first time in over 2 years per her verbal report.
122	For Participant 122, theinitial telephone interviewwas completed by the Principal Investigator and this Navigatorcompleted family service plan.Navigator coordinated and conducted weekly check-ins,emailed resources,and conducted and completed the closing interview. Navigator engaged Participant to learn more about service needs and helped to Navigate service plan and helped focus Participant’s eff…		Navigation activities included reviewing referral information in Box and the development and authoring of the FSP,service research specificto roofing grants/funding, and helping Participant determine how she wanted to advocate for her son. Participant originally began service thinking about developing advocacy regarding to areas around new policy initiatives and maybe developing “a similar servic…		I completed review of Family Navigation Prevention Service Program Manual, initial team training, REDCAP overviewandtraining, Box Account training and review, and weekly lab meetings. I also research many different service resources relative to roofing rehabilitation/repair however Participant did not follow through however made repeated statements weekly that she would. Appears that Participant …		Participant (122)may not have been a good fit for this service as she expended a lot of energy in discussing possibilities and wanting to write or find someone to write policy relative to two issues which impacted her son (light railand advocacy around disproportionate suspensions for BIPOC youth in school. It appeared there may have been some mental health needs which may have been contributing …		For this familyit was helping Participant narrow down her goals in a way that were actually actively,and currently,helping her son versus her verbalized desire to “finds somebody” to take some of her ideas and fight for policy initiatives and similar.Participant expressed a lot of frustration regarding the system and how her son has struggled because of these circumstances. It appeared this Parti…		his participant may not have been a perfect fit for this service. As a health care provider herself it appeared challenging at times for her to stay focused and follow through on provided resources.		his participant may not have been a perfect fit for this service. As a health care provider herself it appeared challenging at times for her to stay focused and follow through on provided resources.
123	This family wanted to work on transportation issues. However, they had a huge payment they had to make to get their license reinstated. Over the course of the 12 weeks she worked with her parents and wason the way to getting her bills paid off with parental support and had a number of auto loan programs ready to go for when her license was reinstated. Transportation has been a difficult goal, it …		Resource searching, prep for check ins, documentation of contact, documentation of check ins, case consults, create family nav plan, other data entry, call resources for more info, staff case with other navigators, Provided additional support about scheduling therapy and finding a therapist that was a good fit because participant had negative experience in the past with a therapist and was nervou…		Completed required trainings for Family Nav Program		Transportation was a goal here that was hard to meet. It seems to take more time to achieve transportation goals than other goals. Having connections or already established program info so they can dive right in would help with some of these big goals whenwe only have a short time to work.		Very few difficulties for this client. A little ambiguity surrounding relationship with daughter’s father and past attack. Didn’t want to pry but wanted to be aware of safety concerns.		Navigation was very smooth with this client. Went as scheduled. Was good about making calls when they were set and being available. Highly motivated. The current protocol worked well her
124													Participant 124faced many significant personal challenges relative to homelessness and relevant barriers to participation. Numerous attempts were made by the Navigator to complete the Initial Interview but after four weeks of not hearing back from the participant, consultation during weekly research team meetingsrecognized study protocols to discontinue participation after 4 consecutive weeks of …
125							At the beginning of building rapport with Participant, I provided a lot of psychoeducation and child development education to frame what he was experiencing with his children –especially his youngest (target child). This helped validate his experiences while giving him ideas of how to engage with his children in the future. He mentioned in closing that he really appreciated hoe much this helped h…		The different perceptions of needs between Participant and his wife were challenging. Participant’s wife frequently would end up also on the call –possibly on speaker phone –and would interject her opinions and thoughts, usually that countered Participant’s. This made it really hard to redirect the focus back on Participant and his needs. Sometimes I would verbalize the difference and that it is …
126	Navigator completedtheinitial telephone interviewand then completed the FSP on 2.20.2021. Navigator coordinated and conducted weekly check-ins,emailed resources,and conducted and completed the closing interview. Navigator engaged in active listening to better understand their needs.Verbalized updates weekly and also communicated resources via email or telephone communications. Provided encouragem…		Navigation activities included reviewing referral information in Box and the development and authoring of the FSP,service research specificto target child obtaining employment, food support/security, and diapers and wipes.Engaged in service research and provided resources on day of our first check-in. Followed up on potential jobs for target child, reached out to HeadStart Program in Participant’…		I completed review of Family Navigation Prevention Service Program Manual, initial team training, REDCAP overviewandtraining, Box Account training and review, and weekly lab meetings. I also research many different service resources relative to employment for target child in their area, food resources, and diapers and wipes. Participant followed through on all resources successfully and was conti…		Participant (126)was a great fit for this service and took action on all resources provided and completed all goals as a result of her ability and space to follow up on resources to the point of goal completion. Regular weekly encouragement and verbal affirmation for the Participant was reported important by the Participant and appeared to maintain a strong working rapport. Providing supporting a…		This family was very engaged and presented no difficult challengeswhich were difficult to address. This participant was able to engage fully and follow through consistently and hadthe advantage of having space in her schedule to follow through on resources however she expressed she may not have had the time/space in her schedule to do these tasks if she would have needed to dedicate extra time to…		Everything worked well for this Participant and she did not identify anything that she felt should be revised or removed, nor did this Navigator for her experience.		*attempted contact time included?Participant completed all but one check-in, missing week 10 but Navigator made attempts to connect which is reflected in week 10 data as 15 minutes although actual check-in was missed. Participant verbalized she appreciated the support and regular check-ins and would recommend service for others.Found Particularly Helpful: "Yes, you searched for resources and prov…
127	(Screening call complete by someone else). Scheduled interview,check ins, email, text, phone communication, closing interview		For this client I did a heavier amount of navigation since she was in an area that we did not have other participants in (Moorhead MN). It took some time to find resources that she could access either their or Fargo. There was a fair amount of follow up needed, was not very responsive at times. I consulted on the amount of attempts and contact to give this client, as well as developed the navigat…		Completed all the necessary HIPPA trainings and other required trainings for the program		One thing for this client was living on a border town there were multiple resources in Fargo that she could not access because her insurance needed to be used in Minnesota, even though she was just as close, if not closer, to Fargo than she was Moorhead. Struggle to get client to connect with the resources, I think mental health issues were at play		The most difficult part of my interactions with Dominique were that she often was unengaged in the program, reported that she was too tried or too busy to call any of the resources. Also concerns about her not telling the truth about services she did connect with. Mentioned family therapy she got into once, but it wasn’t a resource we sent, and never mentioned it again. Also claims that people di…		This client may have had some legal issues that we did not know about. She missed a scheduled check in, texting eventually that she was in court. It might be a good idea to do more screening around involvement in the legal system, that would be helpful in understanding what navigation services they might need or how they might need to be adjusted. Concern that her legal issues might impact or pre…
128													Completed only the first measure in the initial telephone interview. Was at a soccer park/field. Phone cut out due to battery. Attempted to reschedule but participant never answered the phone again.
129	I completed the above activities. I also would send Participant texts of encouragement. And I sent her the following resources: Bridge to Benefits, WIC, therapy resources, case management, Head Start, and computer & internet resources.		completed the above activities. I also sent Participant the paper social security card application which was very helpful for her to get access to resources that she needed.		I didn’t engage in other activities.		Participant was very wary at first so I focused on building rapport and engaging her for the first couple of weeks. I did this by letting her know where I was at (physically) and that no one could hear our conversation. I also told her the plan for the check-in –what we would cover –and asked what she would like to add. I was intentional about making sure to get her permission before sending reso…		Participant had a lot of service needs that went beyond what would be feasible in this service. We worked in the beginning to narrow down a top three, but the other needs were barriers in themselves. Participant’s goal on transportation didn’t get complete since we weren’t able to finish –she needed to take the driver’s test, get a vehicle, etc. Transportation was also a challenge for getting Par…		Participant didn’t answer her phone and rescheduled quite a bit.This definitely highlighted a need for a boundary on how flexible navigation should be.
130	Navigator completedtheinitial telephone interviewon 2.18.2021and then completed the FSP on 2.19.2021. Navigator coordinated and conducted weekly check-ins,emailed resources,and conducted and completed the closing interview. Navigator engaged in active listening to better understand their needs.Verbalized updates weekly and also communicated resources via email or telephone communications. Provide…		Navigation activities included reviewing referral information in Box and the development and authoring of the FSP,service research specificto target child hearing aids, health insurance, and financial support for housing.Documented check-ins and goal completion in RedCap and also utilized RingCentral and UMN FamilySupport email to communicate resources with Participant, and connected Participant …		Navigator completed review of Family Navigation Prevention Service Program Manual, initial team training, REDCAP overviewandtraining, Box Account training and review, and weekly lab meetings. I also research many different service resources relative to hearing aids, health insurance, and financial support for housing. 4.		Participant (130)was a great fit for this service andhad the space and time toengage resources provided and completed all goals as a result of her ability and space to follow up on resources to the point of goal completionand the availability of resources congruent with those being sought.Active listening, acknowledgement and affirmations of efforts and encouragement that was non-judgmental relev…		This Participant had a great deal of work stress and staff shortages which made it more challenging for her to find time and space to follow through on resources provided but was able to be diligent in following through successfully.		Having enough time to follow through on tasks when work was very demandingand hard for Participant to “refuel”.		*attempted contact time included?Participant completed all but one check-in, missing week 4 (check in 3).Participant verbalized she appreciated the support and regular check-ins and would recommend service for others.
131	Navigator completedtheinitial telephone interviewonand then completed the FSP on 3.3.2021. Navigator coordinated and conducted weekly check-ins,emailed resources,and conducted and completed the closing interview. Navigator engaged in active listening to better understand Participant’s needs. Verbalized updates weekly and communicated resources via email or telephone communications. Provided encou…		Navigation activities included reviewing referral information in Box and the development and authoring of the FSP,service research specificto target housing, health insurance, and automobile repair. Documented check-ins and goal completion in RedCap and utilized RingCentral and UMN Family Support email to communicate resources with Participant, and connected Participant to relevant resources. Con…		Navigator completed review of Family Navigation Prevention Service Program Manual, initial team training, REDCAP overviewandtraining, Box Account training and review, and weekly lab meetings. I also research many different service resources relative to hearing aids, health insurance, and financial support for housing.		Participant (131)wasoverwhelmed due to her work schedule as she was needing to spend money on Uber rides due to not having a functioning vehicle, living in a hotel as they had only previously rented from family and have no credit or rental history so the financial implications resulted in a paradox of not being able to find a time prior to the end of the 12 week service in which to follow up with…		This Participant’s work schedule due to livingin a hotel and needing to spend money on Uber rides made it extremely challenging to find the time to follow up on resources per Participant report.		For this Participant it was also like others in not having enough time to follow through on tasks when work schedule and transportation issues remained barriers.		*attempted contact time included?Participant completed all but one check-in, missing week 11 (check in 10).What is your impression of the Family Navigation Service: “I think it has potential, it still has some learning to go but I think it has potential and keeps people grounded and moving in a forward direction and sometimes that's all that's necessary is putting one foot in front of the other.”…
