# Supplementary material for: Promoting health and social equity through family navigation to prevention and early intervention services: a proof of concept study
Source: BMC Public Health. 2022 Oct 27;22:1972. doi: 10.1186/s12889-022-14320-4 (PMC9610316; doi:10.1186/s12889-022-14320-4)
Supplement: Supplementary file 6 — Supplementary Material 6 [file 12889_2022_14320_MOESM6_ESM.xls]

## Sheet: Additional File 3
pci	What is your impression of the family navigation service?	Were certain elements particularly helpful?	Were there elements that were not helpful?	What would you recommend be changed to improve the service?	Would you recommend this service to others?	Why?	Why not?	Notes
100	-Excellent project! -Commented on COVID and felt "we weren't able to do anything". Mom stated she would have liked to actually physically go to the locations, services and resources Navigator provided. Mom states she wasn't able to actually go to a lot	-Helpful for outside communication and resources provided. -Navigator listening to Mom, having someone being there. Having someone to talk with who is not bias and is a "neutral" person. Mom states it was helpful because her friends "come down on her"	-Mom reports there were no areas that were not helpful and that is was all helpful. -Mom says she is grateful and appreciative of the program. -Liked weekly check-ins but thinks a couple times a week might be helpful in the future. Have a check in at	-Having a couple check-ins during the week, at least at the beginning of the project.	1	-Thinks the project is beneficial, even if it is just to have someone to talk to. Navigator gave good advice and "put in the work". Asked Mom "would you mind if I did this?" and "is this ok". Allowed Mom to make the decisions and not feeling that the nav	N/A
101	--"I think it's really cool that there are people that help people find the resources you need." --Participant said that even though not all of the navigation didn't apply to me or my case, I really like the idea. When the navigator asked why she did	--Participant said that the navigtor's research on possible sources was very helpful! --Participant also said she really appreciated having somebody to talk through her problems and found that especially helpful. --Participant felt like the navig	--Participant's first response was "No everything was fine!" After more prompting from the navigator, she said that the surveys didn't really apply to her situation and didn't seem to make much sense. For example, Participant thought the questions ne	--Participant said that "I think the only thing that would need to change is the questions about the kids at the beginning." --Besides that, Participant said that "The service is broad enough to cover everything. It goes pretty good."	1	--Participant said "because I thought it was really great that there was somedbody there to help me find things faster than if i were to try these things on my own." --Participant also noted that it was "nice to hear a human voice to talk through thes
102	-Seems to be useful. Mom states that everything was mitigated by the last several months due to COVID. Because everything was shut down, it was difficult to engage with services but the project was useful. Mom states the project was useful in identifying	-Mom liked how Navigator asked specifically what Mom needed help with and identifying related resources. She felt her concerns were heard. -"Have a friendly voice to check in every week was nice". -Mom stated she liked working with one person over the	-Mom said she doesn't mind having check ins via phone but states that sometimes she has a difficult time hearing over the phone and might have to ask the Navigator to repeat themselves and ask for clarity. She stated also having background noise can be d	-Mom recommends that using a video conference might help with increasing hearing and communication. Mom says it might aid in providing a "person communication" and help get "a deeper connection". Mom shared it might help people engage with the project bu	1	-Help families who are in similar situations to identify resources to help a child. Nice to have someone to help and look at things that they might not be able to come up with their own.
103	I think it is an amazing program because there is a lot of low income families who don't have a lot of resources and a lot of them are ignorant about what is happening in the world and this program educates them and gives them an understanding of what is	Finding me resources for the personal things i needed like help with baby car seat, phone numbers, places that I have never even heard of, the information part, the resourceful part of it. they were very resourceful to me	Nope, they all were. I never had anything or any info and now I do	That the info that they have are programs and that those programs should start having some of those things within their program. Like the housing program should have navigators with that program specifically.	1	I already recommended it to another girl. Gave it to another girl and her mom. I would recommend it because it is helpful and they are very kind and doing what is best for the community. Very beneficial to those who are low income and don't have a lot of
104	Program geared to figure out what services or resources needed and connecting us to them; and I think it was pretty good and helpful and encouraging; it makes you feel like you don't have to figure out all of this stuff alone	Connecting to resources and helping with that - helping by calling places ahead of time to get connected; felt like a partnership for the time I was in the program	No	One thing would be: in reference to resources; list of things that we can help within particular (vs the parent finding out or coming up with what they need)	1	I know that being a parent specifically a single parent is challenging in and of itself and sometimes we can need things but not really know how to access those particular resources so yeah, i would recommend because I know other people could benefit from
105	When participant first heard of it and was invited through a recruitment process and didn't really understand at first what the project was about and would suggest more detailed info in the flyer. Would "definitely recommend to others" and it was helpful	Text messages and voicemails and getting the counseling information for Kayla was huge and motivating Celine to get mental healthcare for herself which she reports has been very helpful to their family as well.	Can't think of any	increase clarity of study purpose in the flyer	1	Everything was very helpful, resources that would not have been thought of such as telehealth services for mental health provider for Kayla and for Celine, online education option where Kayla is finding belonging/inclusion and fits her learning style bett
106	I like it because you guys like really do help me.	The references that you give me, and the time that you take out for me shows that you care. And you are always concerned about the baby and I like that, it means more	There is really nothing	You guys were really good, I thought you wasn't going to be good but you proved me wrong	1	I actually told my neighbor about you guys and my grandma and my mom how much you helped
107	I think this has been really great. You have helped me navigate a very new situation with his diagnosis; giving me something to have an outlet; IEP program; helping Olivia; you guys have been great. I would have done this without the pay.	You listened, you really listened, and you really took what I said to heart to help me find the help for Ethan that he needed. A lot of people haven't listened. But you guys took the time to listen and process what was needed to help Ethan.	No. I think you guys are fantastic. You are an asset for families who need help navigating the system. Without you, I'd still be at step 1.	I wouldn't. The flexibility and times were great.	1	They were wonderful, really cared, helped me find a therapist that cared, and finding resources to help Ethan, and ways to involve the whole family to show Ethan that there isn't something wrong with him, but he learns a little differently. Advice to o
108	"I thought it was wonderful and a blessing and should be more programs like that helping families out"	"getting her drivers' education that was very, very, very, very, very helpful"	no everything was helpful--the money was very helpful too!	more services like this one, went on at length about how much of help this was	1	participant reported that she could not have imagined "how helpful" this service would be and how important the support was for her daughter to be able to get her driver's education which addressed food security and mental health goals as well. Participan
109	I think it's a pretty good service. You get someone to talk to and good resources for the most part.	Locating different resources, or at least trying to during this wonderful time	I don't have a response.	Maybe helping other families find out about it easier.	1	Because I think there are a lot of resources out there that people don't know about and you guys could help them find them. Advice to other parents: make sure you're honest with everything going on so you can get the help you need; be open to suggestio
110	It was a good helpful program."	Probably the extra help, I wasn't aware that there were diapers at Western Community Action	I don't think so, no	I think it went very well, i think check in once a week was good, not too much, not too little, text and email is very convenient.	1	Just a lot of helpful and there might be programs or services that you aren't aware of.
111	I think it was awesome - being able to have resources that I was just having trouble finding; that was nice (loved Bridge to Benefits resource); have someone in your corner to encourage because stuff is overwhelming and there is no one to check on you	Being able to tell someone all of the things that we're struggling with and to have fresh eyes say we can do this and this, talk things out - sometimes helps. Only got resources that I wanted - not a bunch I didn't.	I think everything was really helpful.	I don't have anything. Timing was a challenge - keep flexibility (meet people where they are), but we didn't experience that.	1	I didn't get overwhelmed with resources. I got resources I needed and fast. I didn't have to wait 6 months. There was no judging and very flexible which was nice. Being flexible on meeting days, rescheduling, etc. It's a lot easier to find resources with
112	"My impression is that the agency is all about helping the community in essential needs or just having someone to talk to that can relate to what you are going through as a person, a community, and a country as a whole" (verbatim)	"Everything was helpful"	No	"In my opinion nothing needs to be changed and in the way the country is right now (pandemic) because everything is spread so thin so I don't think anything could be better or worse. I think it is all around goodness to have someone help make things easie	1	"Why I would recommend family navigation services to others, with the way the pandemic has been, there are a lot of single parents like myself and even when the person doesn't know you personally, they can help support that individual in helping find the
113	I love it.	Oh gosh, i would say it was all helpful. I think you did above and beyond a great job. I thought it all was great. I thought that the counseling for Rylee was great, that way I have it if I need it, i don't have to try to find it. the support groups that	No, I can say no to that	I wouldn't know where to start, I don't think so, you covered everything.	1	Definitely, it is very helpful. for one Olivia was very polite and professional and you made me feel very comfortable so i could open up and talk to you about things and you found info that I wasn't not able to find myself. You were great.
114	"I actually love it. It's a big help."	The housing, the food shelf, giving me resources, that was a big help, getting therapy resources, the customer service	"No ma'am. You're doing an actually really great job. So I wouldn't change anything about it."	I wouldn't change anything.	1	They help you find resources for things like housing, court, food resources, mental health, and it give you someone to talk to. The customer service is always number one.
115	I like the fact that you gave me lots of resources. Those were amazing, I got a lot done with my school, making online programs. The resources that you were amazing, it s not that i could n0t find them but I couldn't' find the time to get the resources to	The persistent calls, the reminder calls and texts. It kept me focus on what i needed to do. The resources for me were amazing, I had something to do when I didn't want to be positive, I could look at stuff and do what I needed to do.	It would be good to do the assessments online or by mail, life is so hectic.	I think expressing to them about being patient about how the program works. The first person who started me on the program wasn't specific on time, just that we should be patient and what we are dealing with. Being patient would be a great value to have,	1	I would recommend the program if they are needing the resources, not just the gift card. i've told two people about the program but not about the gift card because I don't want them to focus about it.
116	I think you guys helped me personally. You do a great job.	When you were able to find the dental clinic and help me find a therapist to help me out. that was a big help. It was helpful when you would send info over email when we couldn't talk that was helpful as well.	Everything was helpful	I can't say anything negative	1	I would, just because there is a lot of resources that you do help with and there is a lot in the community that don't have that help and the things that they need. I would refer you guys.
117	"Overall I think everything is perfect. I think it was very friendly and helpful for a lot of things I couldn't focus on with just myself."	When it came to housing - that was really really helpful; "I know a lot of people need housing and they don't have someone as nice as you"; getting information right away	"I don't think you guys need to change anything"	It would be nice to have check-in times 2x/week; work with you was really helpful. "you were an ear to listen"	1	You guys were very helpful for getting therapy for my daughter, getting housing/calling apartments and sending emails. I have a lot of friends, I've told about it. Note: got connected with a school-therapist for Harmony & they have an appointment sched
118	This program can help people navigate things when they aren't from here	Not really - it was helpful, I just didn't get much out of it, it might help someone else; getting calls once a week; the resources were helpful, they just didn't help me	No - the resources just didn't help me	More resources - connecting with more resources that work	1	"This is a good program to navigate and find resources." Note: Didn't get ahold of food shelves
119
120	Oh I loved it.	Just you calling and literally helping me get through this. You help me find people that can help me through this pain and with my kids.	No	No I like the way you set it up with the weekly calls and things like that	1	Because it gives you someone that actually wants to be there and help you through whatever you are going through . it gives you the support that some people need
121	I thought the service was helpful, I don't necessarily know if far as resources was helpful but knew navigator would call every week so kind of "kicked me in gear".	The weekly call once a week "I think that's what really helped me" "it took all 12 weeks but without your support weekly I probably still would be without insurance after two years" (already)	"I don't think so"	"A text reminder would have been nice" (especially the day of the check-in would be helpful to remember as phone died more than once from being on facebook and was then on the charger and "I totally forgot you were calling that day".	1	it was helpful "when somebody needs that 'extra push'" "this was something I had been needing to do for 2 years and actually was able to do in 12 weeks! "and get it done"
122	I think it really helps expose how complex it is to get some of the help you need out there. Appreciated the opportunity to work every week and have an ally to support and encourage me on a weekly basis.	The regular weekly check-ins and feeling supported and to develop strategies, not feeling alone, trying to navigate through the difficulties.	just that we were stuck that there was nothing out there--we searched things through and there was nothing out there	Name recognition, proposing service areas where the FNP was successful as a means to educate others in community and this could be very useful for support services, learning about options and providing this information to the wider community. Highlighting	1	"yes definitely even if we didn't get a whole lot accomplished it helped me figure out what was available and verified some of what I had already found out but this confirmed it" relative to unavailable resources.
123	I thought it was really helpful. I appreciate it a lot.	Just providing the resources because a lot of them I didn't know about	Not really	Maybe more than once a week check-ins, that way more support and information	1	I think it is a really helpful resource for people who need some help and don't know where to go. I just want to thank you again, it's been amazing.
124
125	I really liked that there is a third party, out of the family person, that helps keeps accountability. You called and we got the paperwork done. We got Ivy in and she was the one we were most concerned about.	"You know I think you told me this, and it changed my relationship with Ivy, that kids who are 5/6 don't always think through what they're saying/doing.".."So when she says stuff like that, I don't get as upset anymore"..."And that made a big difference"	No - nothing that you did, you found resources, but some of the resources weren't very helpful at the time. You did a good job based on what was available.	I don't have any ideas at this point. Maybe if it lasted longer.	1	"Because I think it is valuable for parents to have somebody who has either the education or experience or both who is not involved in their immediate family who can provide unbiased take on their situation and listen to them and make positive suggestions
126	Very pleased with the service and felt "very supported" throughout the process and encouragement from navigation service served to be a motivating factor per participant verbal report.	"Yes, you searched for resources and provided these for me and I was able to follow up successfully." "The Navigators were very kind and thoughtful and I really felt supported--someone trying to help me and my family".	No, participant found the service very helpful however she did indicate that the FNP telephone application (RingCentral) was very frustrating when she would attempt to call and it would not ring and when she tried to send text messages they didn't always	No recommendations for changes, very pleased with the service and feel it could and will benefit others.	1	"I recommend the service because it is very helpful to me and my family. My eldest daughter (target child) benefitted from this by gaining employment and I did as well...it was an amazing 12 weeks, I enjoyed talking to you and thank you for checking in an
127	I like that it gave me the resources that I need that I asked for and that you provided me with the resources to get me to the source that I need to get to. Overall I liked the program	The part where you connected me with Miriam (the county worker) for paid caregiving	No	No, I liked it	1	I would because I feel like it provides a lot of resources that I feel like people don't know about and that's a good thing.
128
129	I have a great impression. "I feel like you guys do a great, fantastic job. Honestly."	"Everything was helpful - keeping up with regular scheduled meetings, being able to communicate and help with resources, and navigate some things and be able to talk and feel comfortable. I like every part, honestly."	"Nope, not at all. I don't think there was anything that was a problem."	"My opinion is kind of more workers to talk to, like you, to talk to, respectful, the understanding, to correct any errors, and everything will be fine."	1	"Because you guys have been a great help. You navigate people with needs and concerns, and it's hard figuring out life alone. I honestly think you should still continue what you guys are doing." Notes: T'neeshia has an appointment with a WIC person nex
130	"I really enjoyed it, i learned a lot (about how to discover and follow-up on resources, skill building) navigator kind nice and helpful, got to know you and looked forward to your calls, felt supported"	"All of it" connected with all resources relevant to participant's goals and reported knowledge, kindness, "thoughtful, nice, and kind"	"No, everything was helpful, everything was helpful--I use all of it!"	"No! I wouldn't change a thing!"	1	Yes, "in a heart beat" "the service was great and connected me with all the resources", "very knowledgeable and kind and supportive" in helping discover and provide resources to complete goals of FSP.
131	I think it has potential, it still has some learning to go but I think it has potential and keeps people grounded and moving in a forward direction and sometimes that's all that's necessary is putting one foot in front of the other.	The resources you were able to send me and definitely pointing me in the right direction--and the things that you weren't able to help me with was validating to me that I wasn't doing something wrong.	I don't know that I would call it "not helpful" some things were just not available.	A better continuity of resources for navigator's use in helping families--building a resource library.	1	Because it's motivating and helpful to stay on task and realized and determined other resources that were available to me and my family.
